# Supplementary material for: (2RS)-3-Hydr­oxy-2-methyl-2-(2-pyrid­yl)imidazolidine-4-one
Source: Acta Crystallogr Sect E Struct Rep Online. 2009 Aug 8;65(Pt 9):o2123–4. doi: 10.1107/S1600536809030840 (PMC2970069; doi:10.1107/S1600536809030840)
Supplement: Supplementary file 2 [file e-65-o2123-Isup2.hkl]

# 
# h,k,l, Fc-squared, Fo-squared, sigma(Fo-squared) and status flag 
# 
data_I
_shelx_title ' phim in P2(1)/c' 
_shelx_refln_list_code          4 
_shelx_F_calc_maximum      101.35 
_exptl_crystal_F_000       408.00 
_reflns_d_resolution_high  0.7468 
 
loop_ 
 _symmetry_equiv_pos_as_xyz 
 'x, y, z' 
 '-x, y+1/2, -z+1/2' 
 '-x, -y, -z' 
 'x, -y-1/2, z-1/2' 
 
_cell_length_a     8.2070 
_cell_length_b    10.6040 
_cell_length_c    10.6420 
_cell_angle_alpha  90.000 
_cell_angle_beta  106.430 
_cell_angle_gamma  90.000 
 
_shelx_F_squared_multiplier     1.000 
 
loop_ 
 _refln_index_h 
 _refln_index_k 
 _refln_index_l 
 _refln_F_squared_calc 
 _refln_F_squared_meas 
 _refln_F_squared_sigma 
 _refln_observed_status 
   2   0   0     3459.78     3261.92     53.93 o 
   3   0   0      479.33      490.38     10.19 o 
   4   0   0      100.47      104.82      2.86 o 
   5   0   0      635.68      683.39      6.70 o 
   6   0   0       95.99      103.81      3.53 o 
   7   0   0      159.55      149.18      4.58 o 
   2   1   0      854.09      802.08      4.53 o 
   3   1   0      114.71      123.03      1.76 o 
   4   1   0      112.30       89.16      1.90 o 
   5   1   0        5.40        9.25      1.25 o 
   6   1   0     1143.37     1210.68     17.01 o 
   7   1   0      824.57      819.54      7.45 o 
   0   2   0    10272.42     9879.73     40.64 o 
   1   2   0      897.31      905.35     12.49 o 
   2   2   0      723.93      752.03      5.35 o 
   3   2   0      595.37      611.26      6.06 o 
   4   2   0     1192.18     1270.01      7.26 o 
   5   2   0      159.21      136.79      2.26 o 
   6   2   0       36.62       38.05      2.01 o 
   7   2   0      158.14      159.94      4.03 o 
   8   2   0        0.78        2.27      2.46 o 
   1   3   0        3.95        4.50      0.82 o 
   2   3   0      688.01      641.04      6.05 o 
   3   3   0      245.02      262.22      2.85 o 
   4   3   0      284.71      304.22      3.51 o 
   5   3   0        5.34        2.72      1.17 o 
   6   3   0       91.25       95.79      2.73 o 
   7   3   0       39.79       34.24      3.15 o 
   8   3   0       11.22       11.37      2.22 o 
   9   3   0        0.28        1.98      3.51 o 
   0   4   0      576.21      517.82     17.04 o 
   1   4   0      810.18      778.69     10.70 o 
   2   4   0        3.11        4.07      1.07 o 
   3   4   0      335.87      340.88      5.31 o 
   4   4   0      599.45      634.45      7.40 o 
   5   4   0       64.32       57.57      2.28 o 
   6   4   0      154.88      152.34      3.41 o 
   7   4   0       38.72       42.16      3.07 o 
   8   4   0       68.11       61.11      3.31 o 
   9   4   0       87.58      113.56      7.56 o 
  10   4   0        7.09        2.90      4.51 o 
   1   5   0        7.12        8.82      0.71 o 
   2   5   0      119.08      125.07      2.47 o 
   3   5   0        0.44        2.38      0.80 o 
   4   5   0       30.63       27.58      1.97 o 
   5   5   0      131.95      126.31      3.06 o 
   6   5   0       90.92       81.37      2.90 o 
   7   5   0      338.37      325.90      7.05 o 
   8   5   0       41.84       37.28      3.31 o 
   9   5   0        0.03        5.17      2.99 o 
   0   6   0     4813.22     4945.42     94.84 o 
   1   6   0        0.58        1.63      0.69 o 
   2   6   0        8.52       11.01      1.76 o 
   3   6   0        0.03        2.24      0.83 o 
   4   6   0      140.15      126.51      3.02 o 
   5   6   0      130.64      142.61      3.95 o 
   6   6   0        0.68        2.79      1.84 o 
   7   6   0      150.91      147.72      4.89 o 
   8   6   0        2.16        5.25      2.12 o 
   9   6   0        3.02        1.20      2.81 o 
   1   7   0      710.08      676.50     20.17 o 
   2   7   0        8.34        5.74      1.65 o 
   3   7   0      105.38       96.63      3.25 o 
   4   7   0      124.50      122.84      3.02 o 
   5   7   0        8.58        8.81      1.43 o 
   6   7   0       18.13       11.97      2.47 o 
   7   7   0       94.58       80.08      4.00 o 
   8   7   0       15.25       11.01      2.28 o 
   9   7   0       93.91       74.59      7.47 o 
   0   8   0      676.71      704.70     14.04 o 
   1   8   0        5.19        5.84      1.20 o 
   2   8   0      572.63      585.23      6.45 o 
   3   8   0        2.44        4.27      1.49 o 
   4   8   0      858.48      897.83     14.16 o 
   5   8   0       37.62       38.83      2.99 o 
   6   8   0        1.41        3.56      2.36 o 
   7   8   0        4.66        4.74      2.51 o 
   8   8   0       85.11       98.95      4.75 o 
   1   9   0      289.13      285.27      4.75 o 
   2   9   0      187.88      193.41      3.93 o 
   3   9   0        0.01        1.97      1.51 o 
   4   9   0        7.22        6.93      1.83 o 
   5   9   0        0.51        3.92      2.92 o 
   6   9   0       27.51       28.84      3.89 o 
   7   9   0        0.65        4.20      2.05 o 
   0  10   0      117.37      109.45      6.75 o 
   1  10   0      398.61      386.86      8.56 o 
   2  10   0       54.90       54.08      3.09 o 
   3  10   0      266.42      261.75      4.56 o 
   4  10   0       54.18       52.98      4.34 o 
   5  10   0       11.65        9.78      3.26 o 
   6  10   0       50.69       48.05      7.01 o 
   7  10   0        4.19        5.35      5.03 o 
   1  11   0       26.21       22.55      3.37 o 
   2  11   0      283.87      296.91      7.30 o 
   3  11   0       61.94       54.73      3.55 o 
   4  11   0       19.32       18.53      3.68 o 
   5  11   0        0.06        3.63      2.32 o 
   6  11   0        0.05        4.70      2.70 o 
   0  12   0       15.53       14.61      4.90 o 
   1  12   0        9.84        6.10      2.95 o 
   2  12   0       18.47       21.65      4.06 o 
   3  12   0       38.20       36.19      4.28 o 
   4  12   0        4.22        6.07      3.51 o 
   5  12   0      122.35      145.50      9.91 o 
   1  13   0       21.37       18.98      3.81 o 
   2  13   0       26.94       23.84      4.15 o 
  -8   1   1      321.77      333.33      9.37 o 
  -7   1   1       83.59       83.09      4.72 o 
  -6   1   1        1.20        2.87      1.13 o 
  -5   1   1       32.55       36.76      1.52 o 
  -4   1   1        0.85        1.39      0.61 o 
  -3   1   1     2361.21     2390.30     11.48 o 
  -2   1   1      117.80      116.71      2.18 o 
  -1   1   1      836.76      810.45      4.39 o 
   1   1   1       98.79       94.54      1.95 o 
   2   1   1     1842.07     1771.32     24.49 o 
   3   1   1     1594.82     1628.68     20.30 o 
   4   1   1       55.18       45.37      1.63 o 
   5   1   1       67.25       61.84      2.09 o 
   6   1   1       13.27       10.79      1.36 o 
   7   1   1      233.63      233.59      4.45 o 
   8   1   1      136.37      143.78      7.28 o 
  -9   2   1      241.49      261.02      6.82 o 
  -8   2   1       10.67        9.40      2.56 o 
  -7   2   1      390.12      376.12      6.49 o 
  -6   2   1       13.23       11.65      1.64 o 
  -5   2   1      114.73      108.67      2.21 o 
  -4   2   1      381.74      396.07      3.09 o 
  -3   2   1        0.07        1.26      0.57 o 
  -2   2   1      751.96      706.72      3.86 o 
  -1   2   1       89.72       78.14      1.43 o 
   0   2   1        7.37       10.79      0.94 o 
   1   2   1     2080.28     1918.41      7.50 o 
   2   2   1       13.87       24.67      1.04 o 
   3   2   1      261.36      280.34      3.03 o 
   4   2   1        6.02        7.08      1.12 o 
   5   2   1      888.30      878.54      5.96 o 
   6   2   1       98.61      105.29      2.81 o 
   7   2   1       17.48       18.15      1.93 o 
   8   2   1        6.85        6.94      2.49 o 
  -9   3   1       47.42       45.70      4.16 o 
  -8   3   1      155.34      153.42      5.52 o 
  -7   3   1       39.44       37.70      2.52 o 
  -6   3   1      379.47      349.90      8.34 o 
  -5   3   1       75.24       70.11      2.48 o 
  -4   3   1        2.16        2.44      0.63 o 
  -3   3   1       11.46       14.98      0.95 o 
  -2   3   1     5009.03     5027.41     36.72 o 
  -1   3   1      456.44      403.26      2.79 o 
   0   3   1      253.60      238.90      2.04 o 
   1   3   1      853.96      832.06      5.44 o 
   2   3   1      247.36      250.11      2.40 o 
   3   3   1      313.49      284.93      3.24 o 
   4   3   1        0.20        3.24      1.21 o 
   5   3   1      149.81      159.09      3.02 o 
   6   3   1       28.86       23.69      1.84 o 
   7   3   1      149.88      144.34      3.70 o 
   8   3   1       15.64       16.46      2.90 o 
   9   3   1       42.53       43.38      5.79 o 
 -10   4   1       18.51       13.39      3.38 o 
  -9   4   1       41.79       52.43      4.87 o 
  -8   4   1       16.35       17.15      3.18 o 
  -7   4   1      443.63      443.65      6.39 o 
  -6   4   1       45.86       44.53      2.64 o 
  -5   4   1      169.55      171.85      3.06 o 
  -4   4   1      113.35      108.52      3.25 o 
  -3   4   1     1065.03     1027.82     10.85 o 
  -2   4   1        6.74        7.18      1.49 o 
  -1   4   1     1046.04     1023.72      4.65 o 
   0   4   1      255.32      215.42      2.13 o 
   1   4   1      390.93      426.17      5.34 o 
   2   4   1      162.28      135.66      1.64 o 
   3   4   1        9.82        9.63      1.28 o 
   4   4   1       28.27       23.25      1.89 o 
   5   4   1      254.77      257.90      4.01 o 
   6   4   1        5.23        5.57      1.72 o 
   7   4   1        7.83        5.91      1.73 o 
   8   4   1       14.90       17.09      3.34 o 
   9   4   1       44.65       50.50      6.77 o 
 -10   5   1        0.37        5.62      4.27 o 
  -9   5   1       43.96       46.55      4.99 o 
  -8   5   1      394.53      418.05      8.79 o 
  -7   5   1       93.71       77.01      3.75 o 
  -6   5   1      328.60      278.18      5.13 o 
  -5   5   1      283.14      296.81      8.17 o 
  -4   5   1       91.05      100.22      2.54 o 
  -3   5   1        4.03        2.75      1.00 o 
  -2   5   1       16.98       18.81      1.92 o 
  -1   5   1       80.92       73.28      1.81 o 
   0   5   1      311.82      330.63      3.84 o 
   1   5   1      246.00      245.49      2.40 o 
   2   5   1      764.94      775.94     10.13 o 
   3   5   1        0.61        2.74      1.12 o 
   4   5   1      264.78      271.57      4.92 o 
   5   5   1      151.96      148.38      3.39 o 
   6   5   1       16.77       13.85      1.91 o 
   7   5   1      266.95      259.95      5.41 o 
   8   5   1      349.47      402.30      7.24 o 
   9   5   1       18.00       12.72      3.63 o 
  -9   6   1       16.32       20.73      4.22 o 
  -8   6   1        0.10        3.11      2.01 o 
  -7   6   1      467.35      477.97      7.17 o 
  -6   6   1      177.79      189.18      5.20 o 
  -5   6   1       23.23       23.77      2.52 o 
  -4   6   1      147.27      156.94      3.20 o 
  -3   6   1      127.31      128.33      3.28 o 
  -2   6   1        5.67        6.46      1.20 o 
  -1   6   1       32.24       35.86      1.53 o 
   0   6   1       82.55      100.56      2.01 o 
   1   6   1      454.61      509.75      6.39 o 
   2   6   1      287.77      279.06      5.74 o 
   3   6   1        1.53        2.83      0.99 o 
   4   6   1      232.54      228.55      3.86 o 
   5   6   1      239.34      217.14      3.99 o 
   6   6   1      329.16      316.00      4.90 o 
   7   6   1      259.78      255.60      8.60 o 
   8   6   1        0.18        5.00      2.26 o 
   9   6   1       53.04       42.26      4.75 o 
  -9   7   1       24.22       21.00      6.74 o 
  -8   7   1       27.79       26.22      3.24 o 
  -7   7   1        5.04        2.78      1.80 o 
  -6   7   1      739.11      729.14     10.58 o 
  -5   7   1       59.22       61.57      3.15 o 
  -4   7   1       48.46       43.09      3.35 o 
  -3   7   1      797.95      792.63     11.41 o 
  -2   7   1      288.72      276.68      3.89 o 
  -1   7   1      853.75      867.07      8.26 o 
   0   7   1       10.63        7.07      1.06 o 
   1   7   1       94.07       96.66      2.89 o 
   2   7   1       55.94       52.70      2.56 o 
   3   7   1       37.56       36.66      2.04 o 
   4   7   1      125.01      113.85      2.94 o 
   5   7   1       74.37       73.49      3.69 o 
   6   7   1       68.47       69.34      2.94 o 
   7   7   1        8.81        9.12      2.68 o 
   8   7   1       40.80       39.80      3.80 o 
  -8   8   1       67.01       85.49      4.05 o 
  -7   8   1        9.60       10.06      2.29 o 
  -6   8   1        4.90        8.19      3.22 o 
  -5   8   1       10.27        6.98      1.97 o 
  -4   8   1      322.22      324.35      7.38 o 
  -3   8   1        7.97        6.56      1.35 o 
  -2   8   1      116.74      107.10      2.72 o 
  -1   8   1        3.59        4.13      1.15 o 
   0   8   1      164.82      171.34      6.17 o 
   1   8   1      105.22      101.72      3.14 o 
   2   8   1       21.97       20.56      2.17 o 
   3   8   1       26.80       25.44      2.11 o 
   4   8   1      180.40      184.42      4.75 o 
   5   8   1      964.17      990.63      9.66 o 
   6   8   1       61.37       52.62      3.13 o 
   7   8   1        0.01        2.26      2.51 o 
   8   8   1        1.47        6.86      3.54 o 
  -8   9   1       36.82       28.94      6.59 o 
  -7   9   1      109.06      109.64      4.20 o 
  -6   9   1        1.02        4.05      2.33 o 
  -5   9   1       83.48       87.39      3.54 o 
  -4   9   1       10.27        9.43      1.76 o 
  -3   9   1      361.27      349.64      4.94 o 
  -2   9   1     1444.83     1465.64      9.60 o 
  -1   9   1       42.83       35.37      3.35 o 
   0   9   1        0.07        1.99      1.76 o 
   1   9   1      347.72      327.53      5.31 o 
   2   9   1       25.13       25.38      2.54 o 
   3   9   1       16.90       16.31      2.19 o 
   4   9   1        3.72        5.62      2.85 o 
   5   9   1       93.97       87.41      4.27 o 
   6   9   1       39.48       32.99      3.63 o 
   7   9   1      129.51      145.97      5.62 o 
  -7  10   1      232.35      239.99      5.92 o 
  -6  10   1        1.80        2.41      2.08 o 
  -5  10   1      445.17      466.33      6.42 o 
  -4  10   1        3.68        3.67      1.61 o 
  -3  10   1       21.26       26.66      2.43 o 
  -2  10   1      201.88      205.33      4.48 o 
  -1  10   1       55.74       54.19      3.88 o 
   0  10   1       81.03       75.81      7.10 o 
   1  10   1      420.84      403.04      7.42 o 
   2  10   1      173.55      169.18      4.47 o 
   3  10   1        9.85       10.09      2.13 o 
   4  10   1       38.66       39.60      4.56 o 
   5  10   1       85.48       89.50      6.56 o 
   6  10   1       17.56       11.64      2.91 o 
  -6  11   1        0.97        4.18      2.82 o 
  -5  11   1      171.28      179.42      5.84 o 
  -4  11   1        5.47        7.88      2.19 o 
  -3  11   1      127.32      119.71      4.42 o 
  -2  11   1      166.08      186.03      6.28 o 
  -1  11   1        0.03        2.10      1.84 o 
   0  11   1       14.86       13.06      2.41 o 
   1  11   1      124.35      112.85      5.16 o 
   2  11   1      383.96      394.23     12.72 o 
   3  11   1       12.11       11.54      2.98 o 
   4  11   1       38.64       42.40      4.86 o 
   5  11   1        0.07        1.96      2.78 o 
  -5  12   1        0.18        0.34      3.72 o 
  -4  12   1        3.15        6.92      2.52 o 
  -3  12   1        0.02        1.85      2.79 o 
  -2  12   1       20.66       20.18      4.04 o 
  -1  12   1        2.16        2.80      2.60 o 
   0  12   1      123.53      115.75      9.02 o 
   1  12   1        2.92        5.47      2.78 o 
   2  12   1       95.76       95.85      5.67 o 
   3  12   1        3.56       13.43      5.57 o 
   4  12   1       20.88       16.27      3.85 o 
   5  12   1       96.03       98.71      9.06 o 
  -3  13   1        6.54        9.32      3.25 o 
  -2  13   1        0.00        0.89      3.67 o 
  -1  13   1        0.32        5.74      3.04 o 
   0  13   1        0.05        1.86      2.61 o 
   1  13   1       10.36        6.98      2.54 o 
   2  13   1       86.54       86.56      7.88 o 
   0  14   1       45.41       55.80      7.10 o 
   1  14   1       18.28       28.81      5.11 o 
  -8   0   2       95.65       91.25      5.93 o 
  -7   0   2      952.07      939.14     20.82 o 
  -6   0   2      457.86      476.43      9.13 o 
  -5   0   2      316.68      332.34      6.16 o 
  -4   0   2     1832.12     1890.77     21.41 o 
  -3   0   2      388.58      368.03      2.77 o 
  -2   0   2      418.57      392.08      3.72 o 
  -1   0   2     3957.21     3826.52      9.14 o 
   0   0   2      691.54      691.64      5.74 o 
   1   0   2     3746.75     3687.61     53.95 o 
   2   0   2     3860.28     3687.28     17.20 o 
   3   0   2        6.54        5.33      1.89 o 
   4   0   2       58.46       51.51      2.67 o 
   5   0   2     1629.67     1616.97     25.35 o 
   6   0   2       81.74       67.96      3.51 o 
   7   0   2       14.69       15.87      3.85 o 
   8   0   2       40.35       37.71      4.90 o 
  -9   1   2      420.96      421.98     12.04 o 
  -8   1   2       27.07       17.43      2.70 o 
  -7   1   2      865.08      917.17     33.56 o 
  -6   1   2      116.12      105.64      2.53 o 
  -5   1   2      209.14      227.50      2.44 o 
  -4   1   2       18.43       24.08      0.97 o 
  -3   1   2       96.87       93.87      1.67 o 
  -2   1   2     2664.52     2535.64      6.56 o 
  -1   1   2    10093.22    10143.31     79.79 o 
   0   1   2     1789.33     1740.75      7.62 o 
   1   1   2     7484.90     7413.86     66.72 o 
   2   1   2     2671.77     2591.69     13.27 o 
   3   1   2     3711.31     3877.87     36.19 o 
   4   1   2        4.73        9.47      1.16 o 
   5   1   2       13.84        9.88      1.14 o 
   6   1   2       65.65       56.67      2.70 o 
   7   1   2      112.19      121.19      7.18 o 
   8   1   2       18.57       18.31      3.66 o 
 -10   2   2      180.98      208.82      7.48 o 
  -9   2   2        7.79        6.38      2.29 o 
  -8   2   2       94.62       99.78      4.53 o 
  -7   2   2       49.88       43.39      4.61 o 
  -6   2   2       69.04       76.73      2.59 o 
  -5   2   2      618.55      619.43      4.71 o 
  -4   2   2       41.41       50.59      1.27 o 
  -3   2   2     1190.93     1126.14      5.52 o 
  -2   2   2      773.03      751.94      8.71 o 
  -1   2   2      737.38      717.87      3.42 o 
   0   2   2     2091.34     2079.37      4.75 o 
   1   2   2      986.55      986.37      5.89 o 
   2   2   2     1124.26     1146.16      9.47 o 
   3   2   2       74.24       74.39      1.58 o 
   4   2   2       81.68       67.95      1.89 o 
   5   2   2        1.69        4.33      1.26 o 
   6   2   2      468.74      449.71      8.97 o 
   7   2   2        0.09        2.19      1.21 o 
   8   2   2       13.82        7.56      2.52 o 
   9   2   2        4.77        8.88      3.62 o 
 -10   3   2       57.90       63.85      4.14 o 
  -9   3   2        4.97        5.13      2.18 o 
  -8   3   2       11.98       12.98      2.33 o 
  -7   3   2        5.44        7.84      2.59 o 
  -6   3   2        7.75        9.35      1.96 o 
  -5   3   2      925.85      984.41      9.09 o 
  -4   3   2       53.98       59.29      1.35 o 
  -3   3   2      514.74      527.53      5.10 o 
  -2   3   2       83.93       84.11      1.99 o 
  -1   3   2       20.18       14.84      1.18 o 
   0   3   2      525.76      524.99      3.01 o 
   1   3   2      122.91      116.09      2.45 o 
   2   3   2      177.07      176.63      2.18 o 
   3   3   2      656.23      687.87      7.79 o 
   4   3   2       88.40       86.99      2.49 o 
   5   3   2        0.96        1.95      1.09 o 
   6   3   2      332.37      349.66      4.75 o 
   7   3   2       19.51       14.68      2.38 o 
   8   3   2      161.01      159.58      5.55 o 
   9   3   2       44.37       33.83      6.20 o 
 -10   4   2       50.00       49.95      4.30 o 
  -9   4   2        0.00        1.80      2.31 o 
  -8   4   2       17.08       13.13      2.13 o 
  -7   4   2       30.58       25.08      2.50 o 
  -6   4   2       66.02       62.85      2.70 o 
  -5   4   2        6.78        4.49      2.18 o 
  -4   4   2       84.57       88.15      2.11 o 
  -3   4   2       11.35       10.82      1.56 o 
  -2   4   2      546.32      555.58      4.05 o 
  -1   4   2        5.24        3.82      0.95 o 
   0   4   2      982.26     1005.76     15.09 o 
   1   4   2      297.01      283.11      2.59 o 
   2   4   2     1065.80     1126.61     11.09 o 
   3   4   2       56.02       62.36      1.76 o 
   4   4   2        2.87        3.99      1.29 o 
   5   4   2        2.09        2.39      1.11 o 
   6   4   2       86.86       83.96      2.85 o 
   7   4   2      223.66      228.41      5.21 o 
   8   4   2        2.04        6.51      2.77 o 
   9   4   2       12.67       11.13      4.09 o 
 -10   5   2       14.80       12.89      5.66 o 
  -9   5   2      184.67      184.62      7.29 o 
  -8   5   2        1.94        4.93      2.40 o 
  -7   5   2       76.47       65.17      2.86 o 
  -6   5   2      468.02      466.65      8.75 o 
  -5   5   2      236.60      233.87      4.53 o 
  -4   5   2       19.47       14.43      1.39 o 
  -3   5   2      488.27      488.18      4.92 o 
  -2   5   2       92.35       92.61      2.21 o 
  -1   5   2       45.14       37.48      1.64 o 
   0   5   2      324.23      378.45      3.06 o 
   1   5   2      270.81      284.52      2.72 o 
   2   5   2       25.82       32.54      1.21 o 
   3   5   2       85.37       79.86      2.37 o 
   4   5   2        0.00        2.14      1.00 o 
   5   5   2       75.34       70.51      2.56 o 
   6   5   2       16.05       19.49      2.07 o 
   7   5   2       14.94       14.36      2.20 o 
   8   5   2       50.73       47.24      4.37 o 
   9   5   2       11.21       15.40      6.53 o 
  -9   6   2        6.43        5.53      2.55 o 
  -8   6   2        0.02        1.12      1.39 o 
  -7   6   2        7.50        5.49      1.69 o 
  -6   6   2       49.06       47.02      3.20 o 
  -5   6   2        0.33        1.70      1.51 o 
  -4   6   2      502.06      485.43      5.22 o 
  -3   6   2        5.17        2.90      1.04 o 
  -2   6   2      422.95      435.37      5.97 o 
  -1   6   2      323.66      377.83      3.64 o 
   0   6   2       71.50       77.24      1.80 o 
   1   6   2      426.31      435.52      3.40 o 
   2   6   2      175.48      181.28      3.37 o 
   3   6   2       42.67       34.48      1.66 o 
   4   6   2       34.66       34.66      2.00 o 
   5   6   2      112.84      111.28      3.37 o 
   6   6   2        9.15        6.34      1.78 o 
   7   6   2        4.10        3.14      1.46 o 
   8   6   2      192.08      207.34      8.34 o 
  -9   7   2       14.37       10.50      5.88 o 
  -8   7   2        0.27        0.82      2.54 o 
  -7   7   2       94.75       81.74      3.37 o 
  -6   7   2        8.48        7.22      2.30 o 
  -5   7   2      144.81      135.73      3.57 o 
  -4   7   2       44.15       36.85      2.27 o 
  -3   7   2        0.91        2.49      1.18 o 
  -2   7   2        7.16        8.31      1.66 o 
  -1   7   2       74.62       87.92      2.27 o 
   0   7   2       41.50       48.00      1.56 o 
   1   7   2      482.15      479.69     11.03 o 
   2   7   2       33.94       32.16      2.09 o 
   3   7   2      721.29      680.98     13.45 o 
   4   7   2      182.82      193.90      4.20 o 
   5   7   2       73.11       74.09      3.21 o 
   6   7   2        6.71        4.70      1.91 o 
   7   7   2       14.00       15.78      3.30 o 
   8   7   2       18.42        9.85      3.53 o 
  -8   8   2        6.97        6.08      2.23 o 
  -7   8   2        9.27        7.88      2.14 o 
  -6   8   2       20.80       13.65      3.43 o 
  -5   8   2       22.52       22.26      2.21 o 
  -4   8   2        3.09        3.48      1.40 o 
  -3   8   2      960.68      953.71      7.40 o 
  -2   8   2        4.48        6.43      1.39 o 
  -1   8   2        5.56        5.70      1.30 o 
   0   8   2        1.36        1.85      1.10 o 
   1   8   2      425.06      405.60      5.47 o 
   2   8   2      549.33      525.75      9.25 o 
   3   8   2       54.50       49.47      3.10 o 
   4   8   2       38.49       36.50      2.90 o 
   5   8   2       14.32       16.10      2.18 o 
   6   8   2        7.98        4.70      1.74 o 
   7   8   2        6.06        7.65      2.44 o 
  -7   9   2        3.48        3.31      2.39 o 
  -6   9   2       49.13       42.87      3.32 o 
  -5   9   2      612.28      622.09      6.98 o 
  -4   9   2       34.99       35.23      2.59 o 
  -3   9   2      437.01      453.31      5.55 o 
  -2   9   2       10.37       12.80      1.72 o 
  -1   9   2        7.87        7.20      2.40 o 
   0   9   2      110.92      105.23      3.31 o 
   1   9   2      251.63      219.21      4.62 o 
   2   9   2        1.78        2.92      1.61 o 
   3   9   2      678.06      664.93      9.73 o 
   4   9   2       19.59       19.23      2.73 o 
   5   9   2        6.99       10.10      2.26 o 
   6   9   2       19.80       17.26      2.53 o 
   7   9   2        5.31        5.32      3.10 o 
  -7  10   2        0.87        5.19      3.04 o 
  -6  10   2       21.10       20.35      2.86 o 
  -5  10   2       34.22       35.33      2.90 o 
  -4  10   2        7.00        7.30      1.84 o 
  -3  10   2        1.51        3.14      1.60 o 
  -2  10   2        7.27        8.56      2.52 o 
  -1  10   2      154.91      153.65      5.51 o 
   0  10   2      205.27      215.05      6.05 o 
   1  10   2      141.47      153.94      5.63 o 
   2  10   2       23.20       26.95      4.39 o 
   3  10   2        6.13        5.26      3.05 o 
   4  10   2       52.68       44.91      4.61 o 
   5  10   2        2.19        4.48      2.09 o 
   6  10   2        1.84        2.77      2.87 o 
  -6  11   2       91.07       78.40      4.79 o 
  -5  11   2       51.82       45.94      3.04 o 
  -4  11   2        0.06        2.42      2.03 o 
  -3  11   2        5.03        4.16      2.04 o 
  -2  11   2      169.06      172.57      7.12 o 
  -1  11   2      108.98      121.61      5.33 o 
   0  11   2       10.32        8.70      3.05 o 
   1  11   2       31.25       21.54      3.90 o 
   2  11   2       85.23       79.99      5.04 o 
   3  11   2      138.43      148.04      8.01 o 
   4  11   2       86.77       81.33      5.13 o 
   5  11   2       12.43        8.90      2.51 o 
  -5  12   2       29.09       38.18      6.61 o 
  -4  12   2      140.22      158.67      8.57 o 
  -3  12   2       75.62       79.52      5.09 o 
  -2  12   2       14.03       16.16      3.09 o 
  -1  12   2       32.03       28.35      3.39 o 
   0  12   2       19.38       19.82      4.44 o 
   1  12   2       21.27       30.84      3.77 o 
   2  12   2        1.71        4.94      4.62 o 
   3  12   2       73.55       64.30      4.91 o 
   4  12   2        2.51        6.52      3.74 o 
  -4  13   2        3.34        6.63      3.99 o 
  -3  13   2       35.02       49.44      4.92 o 
  -2  13   2      169.77      182.95      6.95 o 
  -1  13   2      107.20      123.79      7.94 o 
   0  13   2        1.65        4.39      3.46 o 
   1  13   2        8.50        7.47      4.79 o 
  -9   1   3       12.26        6.77      2.85 o 
  -8   1   3       11.75       11.28      3.00 o 
  -7   1   3       89.88       87.71      2.66 o 
  -6   1   3        1.14        3.02      1.03 o 
  -5   1   3      123.06      115.02      2.00 o 
  -4   1   3      707.74      696.22      5.79 o 
  -3   1   3      296.31      282.78      2.78 o 
  -2   1   3     4690.49     4722.34      9.37 o 
  -1   1   3     1017.98      985.20      4.29 o 
   0   1   3     1605.47     1620.72      5.83 o 
   1   1   3       40.26       35.20      1.16 o 
   2   1   3     1784.23     1897.83      6.12 o 
   3   1   3      107.21       89.75      1.86 o 
   4   1   3       78.34       70.54      1.80 o 
   5   1   3       12.05       14.30      2.58 o 
   6   1   3       69.52       60.04      3.00 o 
   7   1   3       10.64       10.94      2.76 o 
   8   1   3       22.28       25.89      3.79 o 
   9   1   3        1.75        3.30      2.81 o 
 -10   2   3       84.01       83.20      7.21 o 
  -9   2   3       24.78       23.67      3.66 o 
  -8   2   3      385.02      393.98      7.57 o 
  -7   2   3      174.71      175.96      5.49 o 
  -6   2   3        7.12        5.04      1.09 o 
  -5   2   3      830.74      839.66      4.54 o 
  -4   2   3      550.80      567.09      3.34 o 
  -3   2   3        7.30       11.87      1.15 o 
  -2   2   3      285.60      263.47      2.54 o 
  -1   2   3      155.79      156.63      1.55 o 
   0   2   3      520.72      524.05      3.80 o 
   1   2   3     1536.08     1572.62      5.01 o 
   2   2   3        3.80        3.23      0.86 o 
   3   2   3     1215.86     1270.79     12.56 o 
   4   2   3      539.37      553.57      8.00 o 
   5   2   3      617.58      633.45      6.79 o 
   6   2   3      197.72      191.00      4.46 o 
   7   2   3      140.32      137.87      4.45 o 
   8   2   3       32.84       26.40      3.91 o 
   9   2   3       20.44       16.10      6.03 o 
 -10   3   3        2.77        4.35      2.21 o 
  -9   3   3        0.17        3.93      2.18 o 
  -8   3   3      106.78      111.98      5.38 o 
  -7   3   3      117.54      107.53      4.95 o 
  -6   3   3      655.33      683.32      6.55 o 
  -5   3   3        3.72        5.35      1.43 o 
  -4   3   3      380.36      399.73      2.70 o 
  -3   3   3      261.12      260.33      2.40 o 
  -2   3   3       18.60       20.28      1.05 o 
  -1   3   3     5350.99     5461.27     19.58 o 
   0   3   3     1537.17     1558.92      4.65 o 
   1   3   3      457.37      492.31      5.65 o 
   2   3   3     1497.99     1571.49      7.10 o 
   3   3   3      587.93      595.36      6.46 o 
   4   3   3      376.69      406.90      6.68 o 
   5   3   3      189.47      200.14      3.73 o 
   6   3   3      513.47      481.06      6.71 o 
   7   3   3       40.73       31.18      2.79 o 
   8   3   3      110.77      103.89      4.58 o 
   9   3   3       58.71       71.74      7.41 o 
 -10   4   3       29.39       30.92      3.31 o 
  -9   4   3      116.22      111.15      4.55 o 
  -8   4   3        9.40        7.02      2.42 o 
  -7   4   3      105.78      101.05      4.00 o 
  -6   4   3        3.79        2.48      1.22 o 
  -5   4   3      492.93      485.40      5.96 o 
  -4   4   3      411.15      421.68      4.89 o 
  -3   4   3      128.54      129.71      1.85 o 
  -2   4   3      131.27      133.16      2.05 o 
  -1   4   3     1588.77     1646.93      6.16 o 
   0   4   3      111.04      143.55      1.93 o 
   1   4   3     2224.38     2245.62     27.75 o 
   2   4   3     1509.27     1595.95      6.48 o 
   3   4   3     1277.09     1297.30     14.11 o 
   4   4   3        5.56        6.71      1.63 o 
   5   4   3      413.98      400.86      4.99 o 
   6   4   3      141.20      131.99      4.01 o 
   7   4   3      151.83      131.69      6.45 o 
   8   4   3       33.15       27.53      2.97 o 
   9   4   3       30.58       32.31      5.80 o 
 -10   5   3       22.38       22.49      6.79 o 
  -9   5   3        0.06        2.02      2.74 o 
  -8   5   3        1.90        3.09      1.67 o 
  -7   5   3        7.44        4.41      2.13 o 
  -6   5   3      184.20      200.17      4.58 o 
  -5   5   3       50.85       47.78      2.95 o 
  -4   5   3        8.04        8.58      1.24 o 
  -3   5   3       20.63       23.51      1.64 o 
  -2   5   3      127.62      124.19      2.46 o 
  -1   5   3       12.11       19.29      1.32 o 
   0   5   3     1233.42     1375.03      5.24 o 
   1   5   3       45.13       52.91      1.36 o 
   2   5   3      338.19      355.88      3.25 o 
   3   5   3      286.35      283.88      4.10 o 
   4   5   3      212.78      208.92      3.84 o 
   5   5   3       37.73       39.80      2.30 o 
   6   5   3        9.25        6.29      2.06 o 
   7   5   3        6.57       12.66      2.60 o 
   8   5   3        3.24        4.29      2.28 o 
  -9   6   3       41.97       43.15      4.45 o 
  -8   6   3       10.89       13.44      2.53 o 
  -7   6   3      142.16      125.68      4.75 o 
  -6   6   3        4.48        6.46      1.96 o 
  -5   6   3       32.38       31.68      2.39 o 
  -4   6   3      743.28      760.95      7.24 o 
  -3   6   3      346.90      330.68      4.31 o 
  -2   6   3        0.67        3.17      1.05 o 
  -1   6   3      123.75      139.31      2.59 o 
   0   6   3       10.50       15.17      1.18 o 
   1   6   3      408.69      407.02      3.86 o 
   2   6   3       60.45       57.23      2.66 o 
   3   6   3      201.43      184.82      3.61 o 
   4   6   3       45.86       44.65      2.60 o 
   5   6   3       21.05       18.67      2.08 o 
   6   6   3        4.19        3.73      1.78 o 
   7   6   3      134.46      155.17      5.38 o 
   8   6   3       14.90       15.89      3.92 o 
  -9   7   3       68.40       81.45      5.24 o 
  -8   7   3       19.87       16.34      4.46 o 
  -7   7   3      113.19      107.39      4.72 o 
  -6   7   3       78.37       76.95      4.15 o 
  -5   7   3       42.70       42.28      2.44 o 
  -4   7   3       28.56       27.82      2.35 o 
  -3   7   3       78.80       78.96      2.66 o 
  -2   7   3      905.29      934.69      7.21 o 
  -1   7   3        0.34        2.77      1.05 o 
   0   7   3       81.80       67.46      2.35 o 
   1   7   3        3.80        4.51      1.46 o 
   2   7   3      130.56      131.20      3.71 o 
   3   7   3      523.04      511.70     15.44 o 
   4   7   3      915.19      910.60     10.16 o 
   5   7   3       81.88       88.21      3.43 o 
   6   7   3       79.58       80.30      3.50 o 
   7   7   3       23.30       25.02      3.39 o 
  -8   8   3       20.44       16.01      3.08 o 
  -7   8   3       21.22       17.62      3.08 o 
  -6   8   3       16.05       14.55      2.71 o 
  -5   8   3       28.99       28.72      2.30 o 
  -4   8   3      668.86      678.80      6.61 o 
  -3   8   3      151.26      141.99      3.40 o 
  -2   8   3        0.68        3.20      1.07 o 
  -1   8   3        9.67       11.05      1.59 o 
   0   8   3      194.11      175.61      5.17 o 
   1   8   3      248.27      230.11      5.14 o 
   2   8   3        6.76        8.24      2.17 o 
   3   8   3       59.76       48.75      2.91 o 
   4   8   3       36.35       31.51      2.32 o 
   5   8   3       10.00        6.46      2.05 o 
   6   8   3       82.22       77.92      3.75 o 
   7   8   3       22.23       26.73      3.67 o 
  -7   9   3        0.01        2.06      2.11 o 
  -6   9   3      987.51     1108.62      9.52 o 
  -5   9   3       19.03       21.96      2.71 o 
  -4   9   3      147.12      157.39      3.86 o 
  -3   9   3        1.77        3.08      1.25 o 
  -2   9   3       41.81       41.88      2.29 o 
  -1   9   3      620.96      637.05      8.92 o 
   0   9   3       90.01       93.03      3.80 o 
   1   9   3       70.76       63.23      3.12 o 
   2   9   3       10.17        5.35      2.68 o 
   3   9   3      193.89      193.18      7.39 o 
   4   9   3       10.26        6.85      1.84 o 
   5   9   3        5.85        4.90      2.15 o 
   6   9   3        0.01        2.58      1.99 o 
  -7  10   3        1.13        3.48      2.94 o 
  -6  10   3        3.87        5.12      2.13 o 
  -5  10   3      319.87      343.66      5.82 o 
  -4  10   3       15.71       17.24      2.24 o 
  -3  10   3      101.84       93.13      3.22 o 
  -2  10   3       63.62       52.41      4.34 o 
  -1  10   3        0.29        2.14      2.51 o 
   0  10   3     1033.30     1028.88     27.26 o 
   1  10   3      269.45      253.41      7.65 o 
   2  10   3      156.12      154.97      6.47 o 
   3  10   3       31.29       31.61      4.24 o 
   4  10   3       16.40       14.98      2.52 o 
   5  10   3       36.27       30.17      3.20 o 
   6  10   3       64.02       74.20      5.41 o 
  -6  11   3      411.63      457.38      9.70 o 
  -5  11   3      168.06      174.85      4.72 o 
  -4  11   3       13.07        8.90      2.52 o 
  -3  11   3        0.10        1.82      2.50 o 
  -2  11   3       12.52       18.06      3.51 o 
  -1  11   3       24.95       25.69      3.45 o 
   0  11   3       15.10        7.89      2.36 o 
   1  11   3        0.01        3.33      4.29 o 
   2  11   3        3.32        6.01      2.59 o 
   3  11   3       17.28        9.97      2.92 o 
   4  11   3        5.70       12.16      3.85 o 
   5  11   3        0.79        4.11      3.63 o 
  -5  12   3        1.15        5.57      3.64 o 
  -4  12   3        0.20        3.00      2.92 o 
  -3  12   3        0.29        2.93      2.58 o 
  -2  12   3       34.81       38.25      6.29 o 
  -1  12   3        4.56        4.13      2.29 o 
   0  12   3        0.97        6.03      4.08 o 
   1  12   3      541.62      608.18     15.70 o 
   2  12   3       54.37       56.42      7.94 o 
   3  12   3       76.83       77.04      5.72 o 
   4  12   3        3.69        1.30      5.00 o 
  -3  13   3        4.99        1.43      3.02 o 
  -2  13   3       50.53       56.96      5.28 o 
  -1  13   3       53.68       47.34      4.81 o 
   0  13   3        4.05       -2.38      4.83 o 
   1  13   3       27.55       19.38      5.72 o 
  -8   0   4     1926.67     2009.48     28.41 o 
  -7   0   4      108.35      101.05      4.24 o 
  -6   0   4      712.42      760.43     14.81 o 
  -5   0   4      290.47      273.48      5.33 o 
  -4   0   4     1305.76     1492.89     10.26 o 
  -3   0   4       86.32       71.86      2.90 o 
  -2   0   4     2301.24     2349.91     12.92 o 
  -1   0   4      588.51      597.48      5.66 o 
   0   0   4        5.15       12.57      3.51 o 
   1   0   4     2999.20     3109.06     36.65 o 
   2   0   4      391.20      451.47      5.63 o 
   3   0   4        0.72        1.48      1.60 o 
   4   0   4       41.17       38.43      3.66 o 
   5   0   4       20.92       20.01      2.62 o 
   6   0   4      197.15      201.02      8.32 o 
   7   0   4       16.35       16.21      4.96 o 
   8   0   4        1.03        4.26      3.66 o 
   9   0   4      145.95      177.27     10.16 o 
  -9   1   4        0.58        0.72      2.13 o 
  -8   1   4      355.01      378.15     12.69 o 
  -7   1   4      393.69      391.99      5.82 o 
  -6   1   4        0.00        3.26      1.06 o 
  -5   1   4       40.51       49.16      2.01 o 
  -4   1   4       78.46       86.93      2.05 o 
  -3   1   4      876.52      960.57      5.24 o 
  -2   1   4      229.55      231.20      2.19 o 
  -1   1   4     2453.10     2510.60     21.11 o 
   0   1   4      172.72      189.23      1.95 o 
   1   1   4       39.95       39.38      1.21 o 
   2   1   4       93.23      101.03      2.38 o 
   3   1   4       91.27      105.53      2.48 o 
   4   1   4       55.37       57.13      3.40 o 
   5   1   4        1.74        2.70      1.52 o 
   6   1   4       84.54       84.39      3.42 o 
   7   1   4       31.93       38.44      3.58 o 
   8   1   4       95.94      118.40     10.64 o 
   9   1   4       25.14       37.72      6.84 o 
 -10   2   4       73.71       76.10      4.90 o 
  -9   2   4       76.16       77.05      4.88 o 
  -8   2   4      350.69      348.97      7.52 o 
  -7   2   4       64.58       70.92      6.06 o 
  -6   2   4      522.44      553.40      5.25 o 
  -5   2   4      111.59      106.44      2.43 o 
  -4   2   4     2371.16     2498.56     13.87 o 
  -3   2   4      704.90      746.79      5.52 o 
  -2   2   4      104.24      113.74      1.76 o 
  -1   2   4       32.29       32.84      1.09 o 
   0   2   4     1434.23     1469.74      5.03 o 
   1   2   4       70.86       69.77      1.68 o 
   2   2   4      526.49      554.52      4.06 o 
   3   2   4      106.24      114.77      2.38 o 
   4   2   4       27.91       23.17      2.94 o 
   5   2   4      417.53      441.49      6.21 o 
   6   2   4       24.73       18.09      2.48 o 
   7   2   4       10.33       12.62      2.22 o 
   8   2   4        7.24        8.16      3.08 o 
   9   2   4      138.29      153.82      9.41 o 
 -10   3   4        0.50        2.01      2.39 o 
  -9   3   4        0.03        4.79      3.24 o 
  -8   3   4        0.00        0.90      2.69 o 
  -7   3   4       53.07       48.17      3.71 o 
  -6   3   4      338.39      345.54      9.91 o 
  -5   3   4       34.27       35.62      2.24 o 
  -4   3   4       23.89       27.68      1.51 o 
  -3   3   4      308.55      335.90      2.94 o 
  -2   3   4        1.32        3.38      1.02 o 
  -1   3   4      644.54      611.21      2.86 o 
   0   3   4      191.53      210.83      1.79 o 
   1   3   4      119.85      127.88      2.36 o 
   2   3   4      267.48      278.15      3.24 o 
   3   3   4       12.04       10.39      1.47 o 
   4   3   4       37.47       39.36      2.34 o 
   5   3   4       97.38       96.45      3.62 o 
   6   3   4       43.30       36.03      2.76 o 
   7   3   4       15.03       13.27      2.35 o 
   8   3   4        7.42        5.56      3.63 o 
 -10   4   4        4.79        3.50      2.81 o 
  -9   4   4       61.26       57.62      3.82 o 
  -8   4   4        8.80        5.08      1.99 o 
  -7   4   4       21.49       21.15      3.93 o 
  -6   4   4       57.70       52.61      3.61 o 
  -5   4   4       83.22       84.60      2.55 o 
  -4   4   4       13.82       12.27      2.13 o 
  -3   4   4      296.33      311.04      2.94 o 
  -2   4   4      696.14      705.25      4.03 o 
  -1   4   4      140.51      136.98      1.85 o 
   0   4   4        0.02        1.51      0.50 o 
   1   4   4      242.26      249.75      2.16 o 
   2   4   4      117.73      117.83      2.61 o 
   3   4   4      219.84      228.53      3.43 o 
   4   4   4       11.70        8.07      1.53 o 
   5   4   4       68.25       72.90      3.50 o 
   6   4   4        8.93       11.96      2.36 o 
   7   4   4      216.67      202.21      5.54 o 
   8   4   4      103.45      100.93      4.76 o 
  -9   5   4       33.68       32.61      5.09 o 
  -8   5   4       51.29       46.40      3.63 o 
  -7   5   4       17.12       17.72      2.65 o 
  -6   5   4        0.23        1.92      1.25 o 
  -5   5   4      128.94      141.08      4.11 o 
  -4   5   4      166.89      174.66      3.37 o 
  -3   5   4        0.70        1.44      1.01 o 
  -2   5   4      243.92      268.52      2.80 o 
  -1   5   4     1415.53     1451.36      7.57 o 
   0   5   4        4.01        3.68      0.85 o 
   1   5   4       58.09       44.75      1.85 o 
   2   5   4       15.18       11.41      1.32 o 
   3   5   4      231.34      230.83      4.51 o 
   4   5   4      370.82      372.55      4.87 o 
   5   5   4        2.48        3.09      1.53 o 
   6   5   4       91.11       97.00      7.63 o 
   7   5   4       15.54       13.75      3.10 o 
   8   5   4        5.69        5.60      2.51 o 
  -9   6   4        0.71        6.59      2.90 o 
  -8   6   4      439.59      440.36      7.65 o 
  -7   6   4       26.95       24.74      3.03 o 
  -6   6   4       99.43       93.87      3.87 o 
  -5   6   4       11.43       11.83      1.83 o 
  -4   6   4      353.94      348.28      4.65 o 
  -3   6   4      732.78      708.04      5.86 o 
  -2   6   4        0.07        2.13      0.97 o 
  -1   6   4        4.30        5.30      0.99 o 
   0   6   4       78.10       70.07      1.76 o 
   1   6   4       53.92       66.02      2.59 o 
   2   6   4      140.41      145.94      3.81 o 
   3   6   4       39.03       32.97      2.31 o 
   4   6   4       66.85       61.63      2.66 o 
   5   6   4        5.36        6.36      1.69 o 
   6   6   4       84.39       88.62      4.47 o 
   7   6   4        2.36        6.95      2.75 o 
   8   6   4       10.62        9.01      3.07 o 
  -9   7   4        4.63        7.96      5.23 o 
  -8   7   4       40.73       38.97      4.69 o 
  -7   7   4       86.63       77.49      4.24 o 
  -6   7   4        1.63        3.53      1.73 o 
  -5   7   4       85.89       78.40      2.86 o 
  -4   7   4        5.99        5.89      1.57 o 
  -3   7   4      137.54      132.78      3.26 o 
  -2   7   4       13.22        9.66      1.30 o 
  -1   7   4      441.58      462.80      4.50 o 
   0   7   4      113.28      109.94      3.05 o 
   1   7   4      143.09      148.38      4.88 o 
   2   7   4      247.29      227.42      4.76 o 
   3   7   4       48.52       46.92      2.60 o 
   4   7   4        0.71        1.71      1.63 o 
   5   7   4       83.80       77.07      3.33 o 
   6   7   4       13.32       15.71      2.90 o 
   7   7   4       38.16       52.51      4.26 o 
  -8   8   4        4.63        3.97      2.84 o 
  -7   8   4        0.65        2.57      2.24 o 
  -6   8   4      182.26      164.85      4.95 o 
  -5   8   4        0.21        2.49      1.55 o 
  -4   8   4     1424.08     1433.06      9.28 o 
  -3   8   4      277.54      282.27      5.28 o 
  -2   8   4        9.09        7.00      1.44 o 
  -1   8   4      275.33      266.71      4.48 o 
   0   8   4      151.43      175.83      4.73 o 
   1   8   4      217.51      203.55      5.61 o 
   2   8   4      184.43      168.70      6.34 o 
   3   8   4        5.25        3.77      1.64 o 
   4   8   4      180.12      167.92      4.51 o 
   5   8   4       49.17       50.61      3.29 o 
   6   8   4       27.40       24.60      3.40 o 
   7   8   4       17.82       19.10      6.23 o 
  -7   9   4        1.66        1.05      2.67 o 
  -6   9   4       23.81       14.68      2.15 o 
  -5   9   4      109.03      100.91      3.70 o 
  -4   9   4      118.55      116.80      3.55 o 
  -3   9   4      211.48      210.88      4.06 o 
  -2   9   4      343.40      342.64     10.66 o 
  -1   9   4      109.77      105.94      4.29 o 
   0   9   4       40.05       36.04      4.57 o 
   1   9   4        0.41        2.84      2.28 o 
   2   9   4      168.63      160.68      4.60 o 
   3   9   4       69.83       62.95      3.22 o 
   4   9   4        4.93        6.65      2.00 o 
   5   9   4       20.55       15.85      2.98 o 
   6   9   4       14.06       15.64      3.22 o 
  -7  10   4       33.36       32.56      3.70 o 
  -6  10   4      102.21       98.93      3.96 o 
  -5  10   4       10.19       12.99      2.18 o 
  -4  10   4       37.44       27.60      3.46 o 
  -3  10   4       56.60       51.31      3.15 o 
  -2  10   4      166.73      165.69      5.81 o 
  -1  10   4       28.52       26.53      3.51 o 
   0  10   4        4.75        0.93      3.03 o 
   1  10   4        0.05        3.25      2.65 o 
   2  10   4       15.12       17.22      3.89 o 
   3  10   4       12.51       10.84      2.64 o 
   4  10   4       58.16       69.32      3.81 o 
   5  10   4       18.54       18.68      3.45 o 
   6  10   4       18.19       26.84      7.04 o 
  -6  11   4        9.37       13.56      2.47 o 
  -5  11   4        2.83        2.58      1.85 o 
  -4  11   4        2.03        6.33      3.01 o 
  -3  11   4        8.61        6.00      2.74 o 
  -2  11   4       14.42       13.03      3.24 o 
  -1  11   4      179.65      204.15      8.55 o 
   0  11   4       31.83       35.44      6.31 o 
   1  11   4        8.54        9.60      3.06 o 
   2  11   4        0.02        3.48      2.90 o 
   3  11   4        6.23        3.53      2.83 o 
   4  11   4      109.35      110.02      5.38 o 
  -5  12   4        3.33        4.85      3.95 o 
  -4  12   4       24.84       19.64      4.21 o 
  -3  12   4      200.14      229.90      7.38 o 
  -2  12   4       61.18       63.15      4.58 o 
  -1  12   4        6.02       12.20      5.52 o 
   0  12   4        9.79        9.43      5.09 o 
   1  12   4       52.23       53.92      7.32 o 
   2  12   4       12.66        9.54      6.34 o 
   3  12   4       26.66       24.97      4.74 o 
  -3  13   4        4.31        3.72      4.40 o 
  -2  13   4       24.94       21.06      5.66 o 
  -9   1   5      398.95      433.34      8.49 o 
  -8   1   5        1.25        2.65      1.77 o 
  -7   1   5      120.99      120.51      3.06 o 
  -6   1   5      190.00      185.84      3.57 o 
  -5   1   5      298.23      308.24      3.96 o 
  -4   1   5      216.55      215.94      3.19 o 
  -3   1   5        2.36        7.30      1.20 o 
  -2   1   5      408.54      409.18      2.51 o 
  -1   1   5     1345.08     1309.42      6.85 o 
   0   1   5       21.11       21.35      1.19 o 
   1   1   5      193.38      186.49      2.78 o 
   2   1   5      151.71      160.04      3.05 o 
   3   1   5      363.78      380.18      5.24 o 
   4   1   5      252.44      257.25      6.06 o 
   5   1   5       52.64       49.75      3.09 o 
   6   1   5       55.88       56.42      4.15 o 
   7   1   5        0.81        5.27      2.96 o 
   8   1   5        4.14        2.56      2.64 o 
 -10   2   5        1.13        4.38      2.76 o 
  -9   2   5        6.83        5.10      2.71 o 
  -8   2   5        3.59        3.10      1.80 o 
  -7   2   5      651.45      660.77      7.05 o 
  -6   2   5        0.81        3.04      1.11 o 
  -5   2   5       52.42       45.72      2.00 o 
  -4   2   5        0.43        1.82      0.86 o 
  -3   2   5     3871.23     3990.33     29.89 o 
  -2   2   5     1144.32     1193.27      4.19 o 
  -1   2   5       63.57       60.13      1.37 o 
   0   2   5       21.01       21.46      0.90 o 
   1   2   5       18.47       19.79      1.27 o 
   2   2   5       61.79       55.17      1.89 o 
   3   2   5      475.98      502.40      5.83 o 
   4   2   5        3.69        3.69      2.02 o 
   5   2   5        2.10        2.57      1.56 o 
   6   2   5      238.44      220.12      5.23 o 
   7   2   5        2.47        3.01      2.82 o 
   8   2   5       16.53       19.19      5.32 o 
 -10   3   5       41.32       42.35      4.64 o 
  -9   3   5      384.25      389.72      8.72 o 
  -8   3   5       45.65       41.84      3.95 o 
  -7   3   5       10.14        7.81      2.33 o 
  -6   3   5      210.44      193.06      4.02 o 
  -5   3   5       64.14       67.65      2.78 o 
  -4   3   5       42.55       38.20      1.87 o 
  -3   3   5       91.19       84.34      2.17 o 
  -2   3   5      507.23      520.17      4.93 o 
  -1   3   5      330.19      348.32      2.43 o 
   0   3   5      141.31      148.64      1.70 o 
   1   3   5       79.81       78.65      1.94 o 
   2   3   5      743.39      731.49      6.67 o 
   3   3   5       32.57       31.01      2.24 o 
   4   3   5     2963.25     3052.93     18.28 o 
   5   3   5       51.59       44.65      2.83 o 
   6   3   5       36.49       37.45      3.17 o 
   7   3   5        4.00        3.37      1.88 o 
   8   3   5        7.05        7.16      2.89 o 
 -10   4   5        7.36        6.55      2.82 o 
  -9   4   5       19.49       25.94      4.16 o 
  -8   4   5       60.80       53.43      4.31 o 
  -7   4   5      418.33      405.46      8.20 o 
  -6   4   5      147.00      144.10      5.10 o 
  -5   4   5      115.59      103.16      3.29 o 
  -4   4   5        5.05        8.09      3.07 o 
  -3   4   5      147.06      155.39      2.51 o 
  -2   4   5      602.82      650.94      4.55 o 
  -1   4   5      385.91      421.19      2.81 o 
   0   4   5       49.35       50.14      1.29 o 
   1   4   5       25.54       25.74      1.69 o 
   2   4   5        2.09        4.10      1.25 o 
   3   4   5      806.06      799.71      5.97 o 
   4   4   5      321.14      321.67      8.06 o 
   5   4   5       29.93       32.62      2.72 o 
   6   4   5       87.35       74.48      4.00 o 
   7   4   5       17.45       16.12      3.00 o 
   8   4   5       27.72       33.58      4.39 o 
  -9   5   5       88.46       69.43      4.14 o 
  -8   5   5       19.72       20.23      3.36 o 
  -7   5   5        0.15        3.81      1.90 o 
  -6   5   5      584.53      562.96      7.30 o 
  -5   5   5       61.90       61.30      2.79 o 
  -4   5   5      137.59      122.35      3.03 o 
  -3   5   5       42.29       44.59      2.06 o 
  -2   5   5      286.68      331.39      3.35 o 
  -1   5   5      233.80      249.64      2.67 o 
   0   5   5      857.64      847.26      6.87 o 
   1   5   5        2.62        4.18      1.25 o 
   2   5   5      361.03      333.33      4.27 o 
   3   5   5      403.13      413.62      5.81 o 
   4   5   5      377.86      371.90      6.11 o 
   5   5   5      270.68      273.47      5.88 o 
   6   5   5      335.69      353.31     12.38 o 
   7   5   5       52.92       57.27      4.11 o 
  -9   6   5        5.31        6.26      2.70 o 
  -8   6   5       15.54       16.13      2.80 o 
  -7   6   5        1.64        2.01      1.81 o 
  -6   6   5      140.60      139.60      4.29 o 
  -5   6   5        0.74        3.58      1.69 o 
  -4   6   5      265.36      258.01      4.15 o 
  -3   6   5      149.83      150.10      3.23 o 
  -2   6   5       57.05       63.28      2.30 o 
  -1   6   5      217.77      242.37      3.05 o 
   0   6   5       20.96       15.52      1.74 o 
   1   6   5      186.52      192.91      4.66 o 
   2   6   5      379.30      381.63      5.65 o 
   3   6   5       54.43       49.38      2.83 o 
   4   6   5       51.19       44.83      3.48 o 
   5   6   5      105.01      101.54      4.26 o 
   6   6   5       40.46       33.81      3.57 o 
   7   6   5       24.26       26.33      3.53 o 
  -8   7   5        5.97        7.53      2.66 o 
  -7   7   5        0.61        2.04      2.07 o 
  -6   7   5        7.30        9.05      2.57 o 
  -5   7   5      404.03      396.50      5.63 o 
  -4   7   5       85.24       82.54      3.06 o 
  -3   7   5        0.04        3.15      1.26 o 
  -2   7   5      202.95      214.30      3.63 o 
  -1   7   5       50.17       49.28      2.04 o 
   0   7   5        3.47        3.95      1.49 o 
   1   7   5       59.37       55.35      3.04 o 
   2   7   5       47.06       38.23      2.80 o 
   3   7   5      411.56      407.93      7.58 o 
   4   7   5        1.23        4.30      1.88 o 
   5   7   5      146.40      151.50      5.33 o 
   6   7   5       55.14       57.48      7.70 o 
   7   7   5      125.64      133.74     10.67 o 
  -8   8   5        0.63        5.31      2.73 o 
  -7   8   5        0.00        3.73      2.34 o 
  -6   8   5        0.07        2.25      2.18 o 
  -5   8   5        0.00        3.11      1.51 o 
  -4   8   5      144.32      152.78      3.76 o 
  -3   8   5      886.06      918.14      7.36 o 
  -2   8   5       27.97       26.36      2.05 o 
  -1   8   5       40.59       46.83      2.63 o 
   0   8   5        9.60       13.24      3.85 o 
   1   8   5        1.68        4.17      2.70 o 
   2   8   5        0.63        2.96      1.49 o 
   3   8   5       43.56       35.96      2.57 o 
   4   8   5       50.11       51.20      3.11 o 
   5   8   5        0.29        3.35      2.64 o 
   6   8   5       86.76      109.41      5.22 o 
  -7   9   5       28.54       30.02      3.73 o 
  -6   9   5        5.97        5.46      1.64 o 
  -5   9   5       22.03       25.46      2.73 o 
  -4   9   5        2.12        4.52      1.78 o 
  -3   9   5       31.04       37.35      2.34 o 
  -2   9   5       50.40       52.17      3.07 o 
  -1   9   5      506.39      487.79     12.08 o 
   0   9   5       24.14       28.67      4.27 o 
   1   9   5       33.39       27.96      4.58 o 
   2   9   5       78.11       72.58      3.51 o 
   3   9   5        5.58        6.12      1.95 o 
   4   9   5      179.03      173.60      4.71 o 
   5   9   5        8.75       12.10      2.80 o 
  -7  10   5      193.29      200.86      8.16 o 
  -6  10   5      144.80      156.90      4.88 o 
  -5  10   5       52.78       50.41      3.14 o 
  -4  10   5       48.82       46.00      2.86 o 
  -3  10   5       31.47       24.85      2.82 o 
  -2  10   5       23.20       21.44      3.20 o 
  -1  10   5       33.48       31.75      5.36 o 
   0  10   5       44.96       38.35      3.66 o 
   1  10   5      430.76      428.12     12.90 o 
   2  10   5        1.54        1.27      2.08 o 
   3  10   5       11.86       10.48      2.19 o 
   4  10   5       22.91       18.80      3.19 o 
  -6  11   5      135.03      146.28     10.60 o 
  -5  11   5       10.88        9.64      2.20 o 
  -4  11   5       20.28       21.87      3.93 o 
  -3  11   5        4.36        5.62      2.70 o 
  -2  11   5       11.63       11.91      4.78 o 
  -1  11   5      134.86      120.88      8.69 o 
   0  11   5      316.67      324.93     11.83 o 
   1  11   5        9.93       10.10      3.08 o 
   2  11   5        1.66        5.18      1.90 o 
   3  11   5       83.85       87.63      4.71 o 
   4  11   5       20.61       24.56      7.09 o 
  -4  12   5      193.27      215.97      8.54 o 
  -3  12   5        3.79        7.36      2.71 o 
  -2  12   5       73.48       72.78      7.70 o 
  -1  12   5       28.18       38.50      6.92 o 
   0  12   5       41.78       34.58      6.31 o 
   1  12   5        4.17        5.36      4.63 o 
   2  12   5       15.61       14.57      3.87 o 
  -9   0   6        4.36        2.27      3.03 o 
  -8   0   6      104.03      106.45      4.77 o 
  -7   0   6      356.77      368.25     13.07 o 
  -6   0   6      133.65      154.53      4.77 o 
  -5   0   6      455.10      467.93     11.28 o 
  -4   0   6       65.82       93.89      3.58 o 
  -3   0   6      398.42      416.71      5.95 o 
  -2   0   6     2673.90     2797.66      9.55 o 
  -1   0   6      276.33      245.35      9.28 o 
   0   0   6       30.20       34.19      2.35 o 
   1   0   6        1.31        7.63      2.05 o 
   2   0   6     3183.22     3277.56     32.26 o 
   3   0   6      114.94      107.76      4.31 o 
   4   0   6       76.62       65.17      6.14 o 
   5   0   6       78.23       60.58      6.25 o 
   6   0   6        7.98        9.25      4.06 o 
   7   0   6       34.22       39.64      6.61 o 
  -9   1   6       88.65       93.78      5.20 o 
  -8   1   6       22.00       25.91      2.71 o 
  -7   1   6       62.61       53.44      2.40 o 
  -6   1   6      710.97      753.78      6.86 o 
  -5   1   6      742.13      793.56      6.14 o 
  -4   1   6      111.29      104.19      2.74 o 
  -3   1   6      770.59      861.90      4.51 o 
  -2   1   6        0.27        2.21      0.64 o 
  -1   1   6      243.51      249.19      2.71 o 
   0   1   6      732.06      729.17      4.19 o 
   1   1   6      146.85      126.64      2.84 o 
   2   1   6      111.33      108.72      3.00 o 
   3   1   6      260.83      236.53      4.52 o 
   4   1   6       27.24       24.83      2.82 o 
   5   1   6      211.33      193.17      4.73 o 
   6   1   6       10.41       12.86      3.61 o 
   7   1   6       76.41       85.05      5.72 o 
 -10   2   6        1.35        2.85      2.89 o 
  -9   2   6       23.48       26.67      4.01 o 
  -8   2   6        2.37        3.79      2.50 o 
  -7   2   6       52.56       50.18      3.13 o 
  -6   2   6       25.07       18.46      2.36 o 
  -5   2   6        2.85        2.78      1.16 o 
  -4   2   6      734.13      789.28      8.01 o 
  -3   2   6       52.80       55.28      2.31 o 
  -2   2   6        0.81        3.36      0.84 o 
  -1   2   6        0.08        2.65      0.78 o 
   0   2   6       41.03       43.89      1.64 o 
   1   2   6      232.32      239.56      3.31 o 
   2   2   6      246.86      251.35      3.95 o 
   3   2   6       58.61       53.52      2.94 o 
   4   2   6      271.59      259.57      7.17 o 
   5   2   6       19.49       12.72      2.43 o 
   6   2   6       96.07       98.01      4.33 o 
   7   2   6       32.47       29.55      4.18 o 
 -10   3   6       77.16       81.89      5.91 o 
  -9   3   6       69.68       71.94      5.34 o 
  -8   3   6       13.66       16.71      3.71 o 
  -7   3   6       34.62       35.64      7.81 o 
  -6   3   6       57.82       57.82      3.13 o 
  -5   3   6      101.17      107.56      3.46 o 
  -4   3   6       70.26       73.33      2.45 o 
  -3   3   6      334.63      343.13      4.67 o 
  -2   3   6       98.53      105.45      1.81 o 
  -1   3   6       25.96       34.04      1.17 o 
   0   3   6       33.16       38.53      1.50 o 
   1   3   6      147.79      159.81      2.70 o 
   2   3   6       66.24       69.20      3.10 o 
   3   3   6      342.14      350.71      6.49 o 
   4   3   6      118.08      121.72      4.84 o 
   5   3   6       11.08        5.41      2.04 o 
   6   3   6        6.47        7.00      2.40 o 
   7   3   6      111.68       97.73      7.99 o 
 -10   4   6        5.86        5.43      2.22 o 
  -9   4   6        0.01        2.56      3.31 o 
  -8   4   6       56.76       60.79      5.13 o 
  -7   4   6       42.17       41.99      3.96 o 
  -6   4   6        6.24        4.65      2.38 o 
  -5   4   6        8.61       11.62      2.89 o 
  -4   4   6       29.37       29.73      2.93 o 
  -3   4   6      256.70      243.22      3.32 o 
  -2   4   6        4.59        4.62      0.89 o 
  -1   4   6      502.16      517.12      3.29 o 
   0   4   6        8.26       11.54      1.23 o 
   1   4   6      218.11      209.19      3.48 o 
   2   4   6       99.05       91.32      3.13 o 
   3   4   6      631.00      665.10      7.23 o 
   4   4   6       60.87       68.72      5.53 o 
   5   4   6        6.87       10.16      2.51 o 
   6   4   6        6.65        4.40      2.53 o 
   7   4   6       48.56       46.91      3.79 o 
  -9   5   6        0.32        5.14      2.41 o 
  -8   5   6        1.04        3.83      2.07 o 
  -7   5   6        2.19        2.53      2.14 o 
  -6   5   6       24.90       22.61      3.01 o 
  -5   5   6      467.81      479.03      6.60 o 
  -4   5   6      624.76      620.76      7.20 o 
  -3   5   6       13.15       14.03      1.76 o 
  -2   5   6      273.30      272.95      3.23 o 
  -1   5   6      118.83      123.63      2.19 o 
   0   5   6      592.25      631.83      4.95 o 
   1   5   6       39.59       34.09      1.95 o 
   2   5   6        9.59       12.36      1.68 o 
   3   5   6       14.66       11.45      2.61 o 
   4   5   6       86.69       79.29      4.57 o 
   5   5   6      253.29      260.84      6.14 o 
   6   5   6        1.14        4.55      2.31 o 
   7   5   6        1.53        1.59      3.19 o 
  -9   6   6       16.87       15.46      3.06 o 
  -8   6   6        0.53        1.96      2.29 o 
  -7   6   6      196.74      195.58      5.80 o 
  -6   6   6       19.81       15.46      2.68 o 
  -5   6   6        7.99        7.41      1.84 o 
  -4   6   6        8.81       10.97      1.76 o 
  -3   6   6      149.72      138.81      3.21 o 
  -2   6   6      598.60      590.06      5.50 o 
  -1   6   6        1.74        3.34      1.09 o 
   0   6   6       74.25       75.79      2.84 o 
   1   6   6       92.72       90.41      2.73 o 
   2   6   6     1542.03     1588.77     10.73 o 
   3   6   6        0.01        2.56      2.24 o 
   4   6   6       41.72       43.35      3.57 o 
   5   6   6        8.43        3.95      2.06 o 
   6   6   6       92.17       98.80      4.70 o 
  -8   7   6       13.11       14.05      3.31 o 
  -7   7   6        4.78        3.28      2.18 o 
  -6   7   6       34.07       29.94      3.17 o 
  -5   7   6      243.44      232.52      4.50 o 
  -4   7   6      219.20      220.45      4.24 o 
  -3   7   6      406.39      389.39      5.08 o 
  -2   7   6       31.88       31.94      1.97 o 
  -1   7   6      421.02      382.58      5.38 o 
   0   7   6        5.28        3.63      1.29 o 
   1   7   6      601.73      622.84      7.25 o 
   2   7   6       18.62       16.32      2.55 o 
   3   7   6        2.48        5.12      2.10 o 
   4   7   6       16.61       16.53      3.44 o 
   5   7   6       12.82       10.93      2.42 o 
   6   7   6       73.06       70.06      4.41 o 
  -8   8   6       79.22       88.86      4.73 o 
  -7   8   6        9.76       12.37      3.06 o 
  -6   8   6       39.00       45.48      3.51 o 
  -5   8   6        7.63        6.12      1.75 o 
  -4   8   6      223.01      219.94      4.49 o 
  -3   8   6       24.81       25.13      2.30 o 
  -2   8   6       10.82        8.74      3.06 o 
  -1   8   6      262.70      261.18      6.18 o 
   0   8   6      108.07      129.02      4.03 o 
   1   8   6        7.06        9.24      2.28 o 
   2   8   6       22.16       19.34      2.56 o 
   3   8   6        5.81        4.16      1.89 o 
   4   8   6        0.28        2.95      2.36 o 
   5   8   6        3.70        3.95      2.78 o 
  -7   9   6        6.30        3.10      2.25 o 
  -6   9   6       29.26       29.00      3.40 o 
  -5   9   6       37.65       27.06      2.52 o 
  -4   9   6       32.51       29.07      2.39 o 
  -3   9   6      185.90      170.15      4.63 o 
  -2   9   6      207.80      213.44      6.16 o 
  -1   9   6       51.50       35.82      5.74 o 
   0   9   6        6.33       14.92      5.23 o 
   1   9   6       87.08       99.20      4.29 o 
   2   9   6        0.38        3.58      1.67 o 
   3   9   6       60.01       66.03      3.60 o 
   4   9   6       77.77       87.49      4.85 o 
  -6  10   6        6.94        5.92      2.21 o 
  -5  10   6       24.87       28.54      3.16 o 
  -4  10   6       13.84       10.09      2.44 o 
  -3  10   6      190.64      212.17      5.22 o 
  -2  10   6       32.39       27.54      4.75 o 
  -1  10   6       77.19       82.34      7.90 o 
   0  10   6        4.79        5.81      3.84 o 
   1  10   6      116.09      110.89      4.45 o 
   2  10   6        3.13        2.85      2.03 o 
   3  10   6      124.82      122.57      4.50 o 
   4  10   6       25.52       23.91      7.22 o 
  -6  11   6        0.10        1.85      4.90 o 
  -5  11   6       91.07       94.35      4.84 o 
  -4  11   6        2.29        3.07      2.46 o 
  -3  11   6        8.84        9.89      4.99 o 
  -2  11   6        4.27        1.84      4.93 o 
  -1  11   6        0.06        4.51      4.33 o 
   0  11   6      322.62      365.43     12.95 o 
   1  11   6        3.54        6.74      2.49 o 
   2  11   6        0.56        3.52      2.75 o 
   3  11   6      210.16      218.00      6.64 o 
  -2  12   6        0.16        5.57      4.97 o 
  -1  12   6        2.97        5.53      5.13 o 
   0  12   6       33.11       50.13      7.98 o 
   1  12   6        7.78        8.80      6.29 o 
 -10   1   7      196.34      220.45     10.35 o 
  -9   1   7        0.15        3.16      2.50 o 
  -8   1   7       31.85       27.45      2.70 o 
  -7   1   7       48.45       42.95      2.49 o 
  -6   1   7      250.07      244.00      4.11 o 
  -5   1   7      130.54      135.19      3.29 o 
  -4   1   7       91.52       93.88      2.71 o 
  -3   1   7       13.57       16.06      1.94 o 
  -2   1   7      147.18      145.61      2.47 o 
  -1   1   7      191.85      183.60      2.95 o 
   0   1   7        5.61        8.27      1.64 o 
   1   1   7      264.60      274.17      4.00 o 
   2   1   7       48.48       39.12      2.12 o 
   3   1   7       29.52       30.17      2.59 o 
   4   1   7      142.08      119.86      5.13 o 
   5   1   7       19.99       13.97      3.43 o 
   6   1   7       31.46       30.67      3.49 o 
   7   1   7        4.37        1.69      3.16 o 
 -10   2   7       91.25       93.81      6.17 o 
  -9   2   7      143.06      154.95      6.24 o 
  -8   2   7       93.85       90.97      5.18 o 
  -7   2   7      237.36      221.62      5.26 o 
  -6   2   7       47.21       44.29      2.37 o 
  -5   2   7      443.12      430.80      4.99 o 
  -4   2   7      119.08      118.46      2.89 o 
  -3   2   7      544.37      580.29      6.13 o 
  -2   2   7      990.82     1047.15      6.35 o 
  -1   2   7       87.48       94.27      2.10 o 
   0   2   7        6.04        8.27      1.22 o 
   1   2   7       44.20       50.48      2.34 o 
   2   2   7       12.72        9.80      1.73 o 
   3   2   7        0.24        3.60      1.49 o 
   4   2   7       34.94       32.35      3.93 o 
   5   2   7       93.65      101.08      5.34 o 
   6   2   7       10.52       11.94      3.38 o 
   7   2   7       96.13      126.08      6.74 o 
 -10   3   7      211.65      214.88      7.69 o 
  -9   3   7      386.95      402.04      8.91 o 
  -8   3   7       33.94       24.62      3.84 o 
  -7   3   7        0.07        3.56      1.67 o 
  -6   3   7      387.96      361.68      5.78 o 
  -5   3   7        6.97        6.63      1.43 o 
  -4   3   7      584.38      582.39      6.41 o 
  -3   3   7      453.74      443.57      5.55 o 
  -2   3   7       23.33       25.61      1.59 o 
  -1   3   7        4.85        5.50      1.11 o 
   0   3   7      395.65      390.25      3.83 o 
   1   3   7       45.76       40.02      2.30 o 
   2   3   7        3.27        4.83      1.43 o 
   3   3   7       15.14       13.57      2.01 o 
   4   3   7       99.27       94.29      5.03 o 
   5   3   7      126.62      125.14      4.91 o 
   6   3   7       14.92       16.27      2.85 o 
  -9   4   7      103.94      111.63      6.26 o 
  -8   4   7        2.85        3.14      2.51 o 
  -7   4   7      327.37      303.04      7.73 o 
  -6   4   7      140.24      140.48      4.09 o 
  -5   4   7      838.66      817.65     10.35 o 
  -4   4   7       59.68       54.57      4.01 o 
  -3   4   7     2273.92     2386.49     10.23 o 
  -2   4   7      478.12      505.78      3.89 o 
  -1   4   7       98.65       91.51      2.08 o 
   0   4   7       30.51       28.78      1.69 o 
   1   4   7      297.95      307.90      5.17 o 
   2   4   7       56.11       53.79      2.82 o 
   3   4   7       33.54       35.32      2.63 o 
   4   4   7       75.34       75.05      4.66 o 
   5   4   7      260.31      273.82      6.31 o 
   6   4   7       27.99       21.74      2.91 o 
   7   4   7      189.70      223.75     11.11 o 
  -9   5   7       59.82       68.66      4.73 o 
  -8   5   7        5.67        4.68      2.28 o 
  -7   5   7        0.20        3.16      1.73 o 
  -6   5   7      191.90      183.40      4.92 o 
  -5   5   7      422.51      412.37      6.46 o 
  -4   5   7      221.55      217.90      3.93 o 
  -3   5   7       40.44       41.22      2.20 o 
  -2   5   7      210.87      219.56      3.25 o 
  -1   5   7        6.16        6.89      1.13 o 
   0   5   7       59.38       57.52      2.16 o 
   1   5   7      762.62      792.35      6.86 o 
   2   5   7       73.75       70.84      3.11 o 
   3   5   7       53.41       52.66      4.30 o 
   4   5   7      250.12      250.56      6.87 o 
   5   5   7       66.69       64.16      4.22 o 
   6   5   7      201.24      219.96      6.37 o 
  -8   6   7       56.04       44.62      4.07 o 
  -7   6   7      134.24      124.51      4.89 o 
  -6   6   7      325.10      329.51      6.35 o 
  -5   6   7       12.48       15.69      2.58 o 
  -4   6   7        0.01        2.80      1.19 o 
  -3   6   7      152.38      145.12      3.43 o 
  -2   6   7       52.35       57.91      4.09 o 
  -1   6   7      331.47      333.33      4.53 o 
   0   6   7      185.69      180.66      3.53 o 
   1   6   7      221.09      215.52      3.93 o 
   2   6   7        1.36        3.46      2.37 o 
   3   6   7       55.83       53.70      4.18 o 
   4   6   7       97.64       87.86      4.38 o 
   5   6   7      116.12      122.52      4.98 o 
   6   6   7        0.53        4.75      4.53 o 
  -8   7   7        5.15        1.92      3.72 o 
  -7   7   7       39.33       40.97      3.70 o 
  -6   7   7       69.56       63.13      4.07 o 
  -5   7   7       10.32        9.49      2.00 o 
  -4   7   7      190.31      192.87      4.20 o 
  -3   7   7       19.95       18.21      1.92 o 
  -2   7   7       23.80       26.27      2.62 o 
  -1   7   7      135.36      114.02      3.89 o 
   0   7   7       18.41       20.47      2.01 o 
   1   7   7       68.51       72.09      3.58 o 
   2   7   7        0.46        4.92      2.39 o 
   3   7   7        0.92        3.37      2.55 o 
   4   7   7       17.49       14.62      2.58 o 
   5   7   7       11.69       16.50      3.53 o 
  -7   8   7        7.16        8.62      2.74 o 
  -6   8   7      106.48       99.51      4.45 o 
  -5   8   7       13.57        8.85      1.98 o 
  -4   8   7        0.09        2.56      1.62 o 
  -3   8   7       16.96       11.34      2.09 o 
  -2   8   7       93.98      103.41      4.84 o 
  -1   8   7       25.16       29.31      3.22 o 
   0   8   7        3.54        5.54      1.91 o 
   1   8   7      124.00      119.09      6.37 o 
   2   8   7       48.81       45.12      3.56 o 
   3   8   7       46.35       42.20      3.67 o 
   4   8   7       11.01        8.15      2.37 o 
  -7   9   7       23.14       21.99      6.45 o 
  -6   9   7        3.99        5.03      2.37 o 
  -5   9   7       62.39       62.22      3.10 o 
  -4   9   7        0.06        3.03      1.63 o 
  -3   9   7        8.27        8.90      3.08 o 
  -2   9   7        0.00        1.50      2.17 o 
  -1   9   7       16.52       15.00      5.59 o 
   0   9   7      273.02      264.37      7.02 o 
   1   9   7        8.75        6.91      2.35 o 
   2   9   7      134.48      146.72      5.21 o 
   3   9   7        0.37        3.55      2.63 o 
   4   9   7        1.36        8.97      5.17 o 
  -6  10   7       49.83       48.59      3.87 o 
  -5  10   7       19.94       17.14      2.64 o 
  -4  10   7       24.01       30.03      4.52 o 
  -3  10   7       15.55       17.21      5.21 o 
  -2  10   7       13.05        3.32      4.50 o 
  -1  10   7        0.00        5.81      4.13 o 
   0  10   7        5.93        8.72      4.31 o 
   1  10   7       73.35       77.03      5.24 o 
   2  10   7        0.07        3.15      2.18 o 
   3  10   7       36.76       37.09      4.81 o 
  -5  11   7       61.86       63.70      4.90 o 
  -4  11   7       22.29       31.23      6.42 o 
  -3  11   7        1.94        2.56      4.10 o 
  -2  11   7       23.11       14.72      4.93 o 
  -1  11   7       28.54       21.30      6.36 o 
   0  11   7        4.80        3.03      3.64 o 
   1  11   7       37.34       33.40      3.75 o 
   2  11   7       56.60       56.29      4.54 o 
  -9   0   8        3.00        3.78      4.26 o 
  -8   0   8        2.64        4.70      2.64 o 
  -7   0   8      685.18      729.01     15.52 o 
  -6   0   8       16.43       13.42      2.63 o 
  -5   0   8       71.65       72.87      3.96 o 
  -4   0   8      530.16      516.52     10.55 o 
  -3   0   8      251.50      241.86      6.79 o 
  -2   0   8       68.74       65.14      5.26 o 
  -1   0   8      145.26      153.68      4.47 o 
   0   0   8      248.17      242.01      5.41 o 
   1   0   8      348.34      367.62      6.63 o 
   2   0   8       33.66       34.50      3.62 o 
   3   0   8       97.38       93.05      4.32 o 
   4   0   8      341.58      350.67     11.47 o 
   5   0   8        8.91        9.16      5.64 o 
   6   0   8      257.12      277.92     12.09 o 
 -10   1   8        4.01        5.77      4.48 o 
  -9   1   8       36.36       41.95      3.42 o 
  -8   1   8       17.96       17.54      2.82 o 
  -7   1   8       30.35       24.74      2.43 o 
  -6   1   8      138.52      141.50      4.17 o 
  -5   1   8      383.79      383.38      5.11 o 
  -4   1   8      205.92      207.79      3.76 o 
  -3   1   8        1.58        4.17      1.55 o 
  -2   1   8       76.29       75.21      3.34 o 
  -1   1   8      656.29      660.00      5.47 o 
   0   1   8       16.01       15.70      1.70 o 
   1   1   8       37.84       40.72      2.40 o 
   2   1   8       71.90       74.26      2.89 o 
   3   1   8      373.68      388.33      6.34 o 
   4   1   8       96.82       86.35      5.10 o 
   5   1   8       47.37       55.46      5.33 o 
   6   1   8       11.68        9.05      3.31 o 
 -10   2   8       60.04       59.67      5.03 o 
  -9   2   8       10.39       15.62      3.56 o 
  -8   2   8        1.42        3.48      2.10 o 
  -7   2   8        0.54        2.90      1.56 o 
  -6   2   8       92.76      106.27      3.14 o 
  -5   2   8       37.34       34.47      2.38 o 
  -4   2   8       12.24        9.42      1.47 o 
  -3   2   8        0.01        4.22      1.55 o 
  -2   2   8       94.11       97.77      2.94 o 
  -1   2   8       84.30       77.57      2.39 o 
   0   2   8       80.28       74.65      2.55 o 
   1   2   8        0.81        3.17      1.27 o 
   2   2   8       62.21       66.10      3.77 o 
   3   2   8       18.47       17.49      2.40 o 
   4   2   8      378.48      387.44     11.41 o 
   5   2   8        8.87        8.91      3.09 o 
   6   2   8      214.29      222.78      8.54 o 
 -10   3   8       58.47       47.32      7.57 o 
  -9   3   8        3.68        3.18      2.81 o 
  -8   3   8        1.23        2.51      2.57 o 
  -7   3   8       18.79       17.30      2.60 o 
  -6   3   8        1.02        2.94      1.65 o 
  -5   3   8      313.31      327.03      7.42 o 
  -4   3   8      205.33      195.29      4.40 o 
  -3   3   8       44.22       44.23      3.74 o 
  -2   3   8        5.11        5.58      1.37 o 
  -1   3   8        0.25        2.74      0.92 o 
   0   3   8        0.76        2.56      1.29 o 
   1   3   8        0.02        1.58      1.06 o 
   2   3   8       14.45       14.63      2.25 o 
   3   3   8       17.29       15.08      2.66 o 
   4   3   8        9.20       10.29      2.04 o 
   5   3   8       21.92       25.34      3.83 o 
   6   3   8        7.20        7.80      2.47 o 
  -9   4   8        6.93        6.37      2.72 o 
  -8   4   8        9.80       15.23      3.64 o 
  -7   4   8        1.24        4.43      2.84 o 
  -6   4   8       79.75       73.80      4.71 o 
  -5   4   8       23.41       25.30      3.43 o 
  -4   4   8       15.32       12.21      2.36 o 
  -3   4   8       16.39       12.27      1.82 o 
  -2   4   8        7.96        8.62      1.56 o 
  -1   4   8      174.64      179.54      3.21 o 
   0   4   8      213.73      207.62      3.82 o 
   1   4   8       50.60       45.87      2.82 o 
   2   4   8      739.55      780.96      8.56 o 
   3   4   8       86.19       74.38      3.80 o 
   4   4   8      182.86      201.66      7.05 o 
   5   4   8        3.49        4.90      2.55 o 
   6   4   8        0.55        0.94      4.21 o 
  -9   5   8        0.05        4.45      2.73 o 
  -8   5   8        3.24        2.73      2.07 o 
  -7   5   8        1.52        4.44      2.32 o 
  -6   5   8       17.85       18.98      2.68 o 
  -5   5   8      346.39      347.94      6.03 o 
  -4   5   8      478.23      462.60      6.37 o 
  -3   5   8      141.27      142.28      4.13 o 
  -2   5   8      224.29      213.65      3.42 o 
  -1   5   8      110.67       99.57      2.56 o 
   0   5   8      242.69      242.39      4.41 o 
   1   5   8        9.30       12.15      2.27 o 
   2   5   8        0.01        2.13      1.83 o 
   3   5   8      249.25      273.39      7.40 o 
   4   5   8        8.53        4.59      2.69 o 
   5   5   8      132.55      139.55      5.44 o 
  -8   6   8       24.33       17.04      3.16 o 
  -7   6   8        1.20        4.23      2.57 o 
  -6   6   8        5.58        6.95      2.62 o 
  -5   6   8       77.79       82.39      3.88 o 
  -4   6   8       13.53        8.60      1.76 o 
  -3   6   8      170.14      161.78      4.28 o 
  -2   6   8      421.16      412.16      5.21 o 
  -1   6   8      118.96      113.63      3.69 o 
   0   6   8       20.51       15.39      1.98 o 
   1   6   8        3.94        5.58      1.93 o 
   2   6   8       33.66       30.45      4.03 o 
   3   6   8      533.47      556.36      9.97 o 
   4   6   8      104.31      108.47      6.23 o 
   5   6   8       35.10       37.31      4.03 o 
  -8   7   8       32.62       31.37      3.87 o 
  -7   7   8        2.54        3.90      2.22 o 
  -6   7   8        0.07        1.48      1.84 o 
  -5   7   8      148.95      147.16      4.76 o 
  -4   7   8       19.80       17.02      2.67 o 
  -3   7   8       15.53       12.58      2.10 o 
  -2   7   8       23.45       16.64      2.55 o 
  -1   7   8        5.56        4.11      1.89 o 
   0   7   8      101.20      102.27      3.78 o 
   1   7   8       22.93       23.03      3.30 o 
   2   7   8       22.79       20.25      3.78 o 
   3   7   8       66.01       80.65      6.13 o 
   4   7   8        8.12        8.60      2.61 o 
  -7   8   8      102.09      108.99      5.02 o 
  -6   8   8       11.11        9.06      2.54 o 
  -5   8   8       29.42       25.56      2.68 o 
  -4   8   8       18.74       19.29      2.84 o 
  -3   8   8       71.41       60.65      4.30 o 
  -2   8   8       59.84       38.60      4.33 o 
  -1   8   8      125.20      108.53      5.14 o 
   0   8   8        0.20        4.36      2.82 o 
   1   8   8        9.36       11.15      2.44 o 
   2   8   8       28.77       27.82      3.75 o 
   3   8   8       33.65       34.41      4.63 o 
   4   8   8       13.14       19.64      5.75 o 
  -7   9   8       28.69       28.83      5.57 o 
  -6   9   8        0.07        5.29      2.29 o 
  -5   9   8       51.05       47.72      4.00 o 
  -4   9   8       40.69       45.49      7.43 o 
  -3   9   8      133.50      142.62      6.14 o 
  -2   9   8       20.75       20.45      3.54 o 
  -1   9   8       32.12       27.36      5.97 o 
   0   9   8      117.16      120.73      5.99 o 
   1   9   8       30.16       26.21      3.22 o 
   2   9   8       33.85       35.70      4.57 o 
   3   9   8       19.80       21.43      4.55 o 
  -6  10   8        8.01        8.46      3.12 o 
  -5  10   8       12.32        7.95      3.36 o 
  -4  10   8       16.19       19.45      3.76 o 
  -3  10   8       68.96       67.86      6.88 o 
  -2  10   8        3.69        5.44      4.41 o 
  -1  10   8        5.08        3.51      4.39 o 
   0  10   8        8.72       12.22      4.68 o 
   1  10   8        7.70        5.76      2.64 o 
   2  10   8      365.69      426.58     11.24 o 
  -2  11   8       59.50       62.17      7.64 o 
  -1  11   8       23.84       28.82      6.77 o 
   0  11   8        2.16       -0.30      4.55 o 
   1  11   8       16.29       12.56      3.70 o 
  -9   1   9       67.65       70.56      4.33 o 
  -8   1   9        9.06        7.55      2.63 o 
  -7   1   9       36.41       32.19      2.62 o 
  -6   1   9       13.24        9.76      1.92 o 
  -5   1   9       33.29       32.66      2.35 o 
  -4   1   9        4.61        4.53      1.47 o 
  -3   1   9       91.70       95.98      3.65 o 
  -2   1   9        8.79        7.84      2.61 o 
  -1   1   9       50.93       47.08      2.62 o 
   0   1   9      313.86      314.50      4.54 o 
   1   1   9       50.75       48.59      2.69 o 
   2   1   9       79.96       85.50      3.28 o 
   3   1   9       31.90       30.24      3.30 o 
   4   1   9       51.48       49.57      4.76 o 
   5   1   9       19.67       18.20      4.12 o 
  -9   2   9        0.36        5.13      2.95 o 
  -8   2   9        7.55        5.71      2.08 o 
  -7   2   9       81.80       88.06      4.01 o 
  -6   2   9      140.71      151.24      3.78 o 
  -5   2   9      177.10      154.20      3.77 o 
  -4   2   9       31.28       29.65      2.79 o 
  -3   2   9       14.75       10.77      2.12 o 
  -2   2   9        7.65        7.31      1.72 o 
  -1   2   9        6.57        8.70      1.92 o 
   0   2   9       63.97       57.43      2.59 o 
   1   2   9        0.19        3.38      1.44 o 
   2   2   9       25.41       27.87      2.49 o 
   3   2   9      116.44      113.53      4.35 o 
   4   2   9       97.06       80.69      7.53 o 
   5   2   9      171.54      172.77      7.54 o 
  -9   3   9       26.21       37.43      5.59 o 
  -8   3   9       27.60       28.52      4.32 o 
  -7   3   9       45.72       44.60      3.38 o 
  -6   3   9       15.19       11.39      2.42 o 
  -5   3   9        0.04        2.23      1.51 o 
  -4   3   9     1635.34     1639.07     11.19 o 
  -3   3   9        0.68        1.93      1.40 o 
  -2   3   9      156.30      152.59      4.10 o 
  -1   3   9        0.79        2.30      1.31 o 
   0   3   9      809.54      798.22      6.86 o 
   1   3   9      816.82      857.39      7.59 o 
   2   3   9       25.58       16.79      2.63 o 
   3   3   9      156.27      162.96      5.15 o 
   4   3   9       14.11       10.66      3.42 o 
   5   3   9       37.67       37.98      4.98 o 
  -9   4   9        3.39        6.96      4.72 o 
  -8   4   9       98.04      116.66      6.38 o 
  -7   4   9      245.82      270.47      7.74 o 
  -6   4   9      207.31      208.99      6.73 o 
  -5   4   9      352.92      357.87      7.71 o 
  -4   4   9       51.50       39.92      3.74 o 
  -3   4   9      327.01      328.27      5.59 o 
  -2   4   9       98.18       98.89      2.66 o 
  -1   4   9       92.16       87.79      3.52 o 
   0   4   9       10.31       10.70      1.93 o 
   1   4   9       44.72       38.24      2.55 o 
   2   4   9        3.45        5.70      2.03 o 
   3   4   9      166.93      183.35      5.38 o 
   4   4   9       45.58       41.12      4.25 o 
   5   4   9      121.25      119.64      9.81 o 
  -8   5   9        6.06        6.32      2.95 o 
  -7   5   9        9.26        8.32      2.35 o 
  -6   5   9       15.33       13.56      2.74 o 
  -5   5   9        1.19        2.35      1.62 o 
  -4   5   9      720.67      715.45     10.56 o 
  -3   5   9      189.72      195.22      4.67 o 
  -2   5   9      384.24      379.67      4.50 o 
  -1   5   9       15.45       16.30      1.91 o 
   0   5   9      961.62      960.46     12.68 o 
   1   5   9        6.23       10.99      2.53 o 
   2   5   9        2.70        3.81      2.21 o 
   3   5   9       43.71       47.67      4.47 o 
   4   5   9        0.13        3.41      3.06 o 
  -8   6   9        6.79        7.01      3.95 o 
  -7   6   9       37.05       38.12      3.65 o 
  -6   6   9        2.57        3.91      2.48 o 
  -5   6   9        8.14       12.63      3.05 o 
  -4   6   9       38.72       37.74      4.20 o 
  -3   6   9        7.49        6.66      1.95 o 
  -2   6   9       16.43       13.64      2.31 o 
  -1   6   9       73.25       60.20      2.93 o 
   0   6   9       85.71       82.61      4.66 o 
   1   6   9        0.44        3.83      2.22 o 
   2   6   9       18.94       19.28      3.61 o 
   3   6   9      460.28      481.61     19.45 o 
   4   6   9       14.25       16.45      4.28 o 
  -7   7   9       82.33       71.46      4.67 o 
  -6   7   9        0.56        3.52      1.94 o 
  -5   7   9      160.14      151.56      6.46 o 
  -4   7   9      202.03      221.05      5.85 o 
  -3   7   9       28.80       21.65      2.87 o 
  -2   7   9        0.06        3.25      1.85 o 
  -1   7   9       56.09       50.24      3.35 o 
   0   7   9        0.00        2.88      2.71 o 
   1   7   9       70.04       73.85      5.02 o 
   2   7   9       30.96       24.51      4.16 o 
   3   7   9      108.35      118.29      6.49 o 
  -7   8   9       15.78       20.89      5.94 o 
  -6   8   9       37.50       38.20      3.58 o 
  -5   8   9        6.55        5.76      3.04 o 
  -4   8   9        5.19        5.90      2.38 o 
  -3   8   9       10.37        9.64      2.65 o 
  -2   8   9       61.35       62.14      4.75 o 
  -1   8   9       32.68       35.26      3.19 o 
   0   8   9       25.38       24.70      6.20 o 
   1   8   9       16.97       22.54      4.73 o 
   2   8   9        0.79        2.19      3.04 o 
   3   8   9        0.02        0.85      4.74 o 
  -6   9   9       52.73       58.85      7.61 o 
  -5   9   9       48.27       56.17      4.20 o 
  -4   9   9       15.99       16.03      3.82 o 
  -3   9   9        3.14        6.50      3.46 o 
  -2   9   9        5.41       14.24      6.40 o 
  -1   9   9       26.77       34.39      6.33 o 
   0   9   9       13.08        9.56      2.99 o 
   1   9   9       87.79       99.09      9.84 o 
   2   9   9       49.94       51.26      6.45 o 
  -4  10   9       12.40       15.54      5.07 o 
  -3  10   9       52.13       48.31      7.38 o 
  -2  10   9        3.48        6.64      5.56 o 
  -1  10   9       11.03       10.56      4.98 o 
   0  10   9       51.56       44.89      6.36 o 
  -9   0  10       22.65       16.68      4.98 o 
  -8   0  10       47.26       52.08      4.61 o 
  -7   0  10        1.54        2.04      2.17 o 
  -6   0  10      237.48      237.23      6.87 o 
  -5   0  10      156.74      162.95     11.72 o 
  -4   0  10      440.10      412.64      8.28 o 
  -3   0  10      100.63      111.27      7.51 o 
  -2   0  10      220.90      205.58      8.79 o 
  -1   0  10       12.90       17.44      5.17 o 
   0   0  10        4.84        5.84      2.42 o 
   1   0  10       49.77       46.92      5.77 o 
   2   0  10       29.11       25.70      3.30 o 
   3   0  10      257.42      242.83      7.22 o 
   4   0  10        6.51        4.25      4.41 o 
  -9   1  10       34.00       31.92      3.52 o 
  -8   1  10        8.97       12.04      3.08 o 
  -7   1  10       17.42       18.66      2.58 o 
  -6   1  10        0.65        4.79      1.89 o 
  -5   1  10      104.64       93.03      3.38 o 
  -4   1  10        4.22        5.72      1.72 o 
  -3   1  10     1388.33     1385.68     12.96 o 
  -2   1  10        2.90        4.54      2.07 o 
  -1   1  10       97.64       90.52      4.69 o 
   0   1  10       11.02       11.24      1.90 o 
   1   1  10       13.69       16.33      2.26 o 
   2   1  10        8.41        7.95      2.17 o 
   3   1  10       10.56        8.92      2.39 o 
   4   1  10       41.58       35.01      4.19 o 
  -9   2  10        0.21        5.26      2.45 o 
  -8   2  10        9.07        6.94      2.18 o 
  -7   2  10       12.53       13.19      2.56 o 
  -6   2  10      127.06      140.55      4.04 o 
  -5   2  10       44.14       41.72      2.96 o 
  -4   2  10       70.20       57.13      3.31 o 
  -3   2  10       83.06       86.26      3.80 o 
  -2   2  10      233.93      241.39      6.51 o 
  -1   2  10      135.71      129.88      5.34 o 
   0   2  10        9.01       10.52      2.26 o 
   1   2  10        0.37        2.74      1.42 o 
   2   2  10        1.01        2.79      1.74 o 
   3   2  10       59.22       53.72      3.74 o 
   4   2  10       32.90       44.78      7.73 o 
  -9   3  10        0.28       -6.02      5.26 o 
  -8   3  10        2.89        3.30      1.95 o 
  -7   3  10        0.39        2.89      1.91 o 
  -6   3  10        0.05        2.16      2.59 o 
  -5   3  10        9.62       12.67      2.47 o 
  -4   3  10       37.96       38.38      4.05 o 
  -3   3  10       25.07       26.58      2.51 o 
  -2   3  10        0.92        1.64      2.58 o 
  -1   3  10       48.74       47.11      2.98 o 
   0   3  10      220.03      231.32      5.42 o 
   1   3  10      203.00      188.09      4.37 o 
   2   3  10        2.56        3.71      1.91 o 
   3   3  10        8.31        5.80      2.31 o 
   4   3  10       45.95       57.66      5.57 o 
  -8   4  10       14.46        7.23      2.61 o 
  -7   4  10      133.61      124.33      5.97 o 
  -6   4  10      136.39      140.22      6.26 o 
  -5   4  10      272.82      244.49      7.08 o 
  -4   4  10        9.61       11.55      3.55 o 
  -3   4  10        8.37       12.81      2.15 o 
  -2   4  10       50.43       40.09      2.93 o 
  -1   4  10       30.98       28.26      2.95 o 
   0   4  10      134.65      129.75      4.68 o 
   1   4  10        5.45        5.46      1.93 o 
   2   4  10        0.75        3.02      2.14 o 
   3   4  10       94.10       86.19      4.41 o 
   4   4  10       22.40       15.87      3.71 o 
  -8   5  10       42.88       35.06      4.70 o 
  -7   5  10      107.22      101.13      4.91 o 
  -6   5  10       38.09       41.43      3.84 o 
  -5   5  10       33.84       28.75      4.22 o 
  -4   5  10       84.48       83.25      4.84 o 
  -3   5  10      159.18      139.68      5.84 o 
  -2   5  10       49.35       45.25      3.23 o 
  -1   5  10        5.39        7.81      2.16 o 
   0   5  10        5.82        6.45      2.30 o 
   1   5  10      534.24      555.40     16.79 o 
   2   5  10       41.37       39.30      3.46 o 
   3   5  10        5.38        7.27      2.71 o 
  -8   6  10       82.20       91.91      8.39 o 
  -7   6  10       48.26       51.30      5.91 o 
  -6   6  10       94.67       95.10      6.02 o 
  -5   6  10       47.55       32.98      4.47 o 
  -4   6  10        0.42        0.14      2.36 o 
  -3   6  10       11.88        8.44      2.17 o 
  -2   6  10      165.12      157.48      5.84 o 
  -1   6  10       38.20       38.56      3.65 o 
   0   6  10        0.07        0.73      2.59 o 
   1   6  10       42.93       36.55      4.31 o 
   2   6  10       24.56       20.09      3.62 o 
   3   6  10        0.00        6.04      3.24 o 
  -7   7  10        9.20       14.49      4.92 o 
  -6   7  10       36.48       47.83      9.24 o 
  -5   7  10        1.15        3.68      2.28 o 
  -4   7  10        0.03        5.00      4.07 o 
  -3   7  10       64.83       71.31      4.74 o 
  -2   7  10        0.28        4.64      2.55 o 
  -1   7  10       76.94       84.00      5.28 o 
   0   7  10        6.94        6.04      2.75 o 
   1   7  10        3.37        4.15      3.60 o 
   2   7  10       54.34       47.75      4.68 o 
  -6   8  10       27.47       23.97      6.75 o 
  -5   8  10       14.23       11.93      3.40 o 
  -4   8  10       52.97       46.71      4.58 o 
  -3   8  10       34.88       35.61      4.21 o 
  -2   8  10      716.14      757.43     11.81 o 
  -1   8  10       32.39       20.67      7.46 o 
   0   8  10        0.93        5.45      5.18 o 
   1   8  10        1.33        8.93      5.05 o 
  -4   9  10      121.96      119.24      7.56 o 
  -3   9  10       86.51      119.23      6.49 o 
  -2   9  10       32.77       26.81      5.28 o 
   0   9  10      112.11      113.99      9.43 o 
  -8   1  11        3.77        4.91      2.30 o 
  -7   1  11       56.52       59.32      3.37 o 
  -6   1  11        5.35        5.01      1.91 o 
  -5   1  11        1.05        2.58      1.95 o 
  -4   1  11       61.06       66.03      3.89 o 
  -3   1  11       20.76       20.89      3.48 o 
  -2   1  11        3.62        7.76      3.13 o 
  -1   1  11       11.63       10.34      2.69 o 
   0   1  11       31.06       26.56      4.15 o 
   1   1  11       11.40       11.28      2.26 o 
   2   1  11        2.27        4.31      1.70 o 
   3   1  11       11.02       11.83      2.93 o 
  -8   2  11       29.37       26.99      3.72 o 
  -7   2  11       66.21       69.50      4.43 o 
  -6   2  11       47.08       45.00      5.02 o 
  -5   2  11       33.95       38.40      3.34 o 
  -4   2  11        6.10        6.53      1.92 o 
  -3   2  11        1.97        4.49      2.43 o 
  -2   2  11       79.32       67.69      5.46 o 
  -1   2  11      235.86      247.82      7.18 o 
   0   2  11      401.97      416.44      7.25 o 
   1   2  11       17.65       13.22      2.20 o 
   2   2  11       40.06       39.94      3.31 o 
   3   2  11       13.76       12.92      2.86 o 
  -8   3  11       58.59       55.45      8.62 o 
  -7   3  11      269.43      289.14      8.66 o 
  -6   3  11        8.55        9.08      3.84 o 
  -5   3  11        0.62        2.43      2.52 o 
  -4   3  11        0.33        1.68      2.02 o 
  -3   3  11      207.85      208.81      5.20 o 
  -2   3  11       15.62       14.90      3.05 o 
  -1   3  11        8.61        7.11      2.44 o 
   0   3  11       65.03       62.80      3.99 o 
   1   3  11       14.55       12.78      2.92 o 
   2   3  11      283.72      290.50      6.53 o 
   3   3  11        1.32        2.99      2.22 o 
  -7   4  11       11.68       14.17      5.69 o 
  -6   4  11        2.32        2.41      2.88 o 
  -5   4  11        8.40        5.01      2.78 o 
  -4   4  11        1.68        4.37      2.53 o 
  -3   4  11       82.49       85.64      4.02 o 
  -2   4  11      196.66      187.79      6.20 o 
  -1   4  11      376.06      389.40     12.52 o 
   0   4  11      157.90      156.35      5.19 o 
   1   4  11       94.26       93.62      5.37 o 
   2   4  11        0.26        2.65      2.17 o 
   3   4  11      163.32      171.34      7.18 o 
  -7   5  11      355.12      395.48      9.76 o 
  -6   5  11       14.20       18.98      4.17 o 
  -5   5  11        2.46        4.62      3.12 o 
  -4   5  11      105.87      100.69      5.76 o 
  -3   5  11       20.23       14.64      2.82 o 
  -2   5  11      152.63      173.04      6.49 o 
  -1   5  11        7.09        6.56      3.21 o 
   0   5  11        1.06        4.31      2.20 o 
   1   5  11        0.97        3.45      3.34 o 
   2   5  11       53.38       47.14      3.78 o 
   3   5  11        0.77        4.27      3.78 o 
  -6   6  11       52.34       44.07      4.93 o 
  -5   6  11       92.15       86.36      5.64 o 
  -4   6  11      249.32      260.95      7.92 o 
  -3   6  11       47.36       49.42      8.81 o 
  -2   6  11        7.01        9.47      4.63 o 
  -1   6  11       19.87       13.74      3.10 o 
   0   6  11       34.50       31.98      4.29 o 
   1   6  11       15.84       18.99      3.94 o 
  -5   7  11       80.60       81.62     14.69 o 
  -4   7  11        6.17        7.75      3.59 o 
  -3   7  11        4.12        7.96      4.97 o 
  -2   7  11        1.28        2.16      4.38 o 
  -1   7  11        3.05        2.70      2.38 o 
   0   7  11        8.77        5.73      2.31 o 
   1   7  11      109.68      125.00      9.41 o 
  -5   8  11      263.87      288.24     12.68 o 
  -4   8  11        9.68        8.69      4.92 o 
  -3   8  11        0.44        2.59      3.15 o 
  -2   8  11        2.22        7.17      4.10 o 
  -1   8  11       30.85       25.66      5.98 o 
   0   8  11       11.29       11.16      5.24 o 
  -7   0  12        2.75        3.50      2.72 o 
  -6   0  12       20.07       22.07      3.69 o 
  -5   0  12      376.69      379.71     12.97 o 
  -4   0  12      232.14      230.89     10.23 o 
  -3   0  12        6.29        7.42      3.75 o 
  -2   0  12      321.25      309.45     11.39 o 
  -1   0  12       34.31       21.82      6.67 o 
   0   0  12      820.12      868.20     17.82 o 
   1   0  12       15.60        9.07      4.53 o 
   2   0  12        3.90        4.71      2.81 o 
  -8   1  12       30.96       33.80      6.79 o 
  -7   1  12       29.37       25.48      3.90 o 
  -6   1  12       24.00       23.41      3.24 o 
  -5   1  12       16.20       12.45      2.65 o 
  -4   1  12       34.51       23.99      4.29 o 
  -3   1  12       89.54       83.51      5.42 o 
  -2   1  12       47.75       50.29      4.96 o 
  -1   1  12      449.25      463.13     10.79 o 
   0   1  12       32.43       34.81      4.74 o 
   1   1  12       87.46       92.52      8.64 o 
   2   1  12      135.62      134.94      4.73 o 
  -7   2  12       25.01       20.94      3.90 o 
  -6   2  12       18.03       18.93      3.63 o 
  -5   2  12       19.33       16.02      2.92 o 
  -4   2  12       49.85       39.34     13.07 o 
  -3   2  12        5.79        6.16      3.29 o 
  -2   2  12      124.53      126.37      6.23 o 
  -1   2  12      157.24      149.90     12.13 o 
   0   2  12      194.26      197.24      7.43 o 
   1   2  12        0.26        4.24      2.09 o 
   2   2  12        0.01        3.01      2.64 o 
  -7   3  12       36.87       27.29      6.40 o 
  -6   3  12       23.51       29.25      4.41 o 
  -5   3  12        9.76       17.03      6.10 o 
  -4   3  12       51.47       49.93      3.87 o 
  -3   3  12       34.40       33.22      4.33 o 
  -2   3  12        2.47        3.93      2.85 o 
  -1   3  12       67.99       63.89      8.24 o 
   0   3  12        0.10        3.63      2.98 o 
   1   3  12       10.37        8.73      2.71 o 
   2   3  12       19.83       14.43      3.43 o 
  -6   4  12      147.36      131.61      7.20 o 
  -5   4  12        5.13        5.92      3.48 o 
  -4   4  12       27.02       28.27      4.00 o 
  -3   4  12       27.61       33.68      4.21 o 
  -2   4  12        2.23        4.36      3.25 o 
  -1   4  12       18.31       15.08      3.34 o 
   0   4  12      101.31      108.41      6.35 o 
   1   4  12       60.72       64.07      7.12 o 
   2   4  12        1.60        2.12      3.12 o 
  -5   5  12       54.61       51.63      5.03 o 
  -4   5  12       29.10       30.31      4.09 o 
  -3   5  12       92.51       88.77      5.31 o 
  -2   5  12        0.94        2.99      2.88 o 
  -1   5  12        1.85        2.12      2.97 o 
   0   5  12       15.32       14.28      5.19 o 
   1   5  12        8.54        5.72      2.81 o 
  -5   6  12      278.59      285.72     13.32 o 
  -4   6  12       15.95       16.98      3.79 o 
  -3   6  12        1.68        3.05      3.62 o 
  -2   6  12        7.35        4.51      3.45 o 
  -1   6  12        0.85        2.60      3.12 o 
   0   6  12      132.68      141.88      7.05 o 
  -2   7  12      227.51      234.77     10.92 o 
  -1   7  12      280.36      314.69     12.52 o 
  -6   1  13        0.15        5.33      3.51 o 
  -5   1  13        0.52        4.25      3.53 o 
  -4   1  13       30.60       29.35      4.22 o 
  -3   1  13        7.80        7.82      3.14 o 
  -2   1  13        2.17        3.56      2.62 o 
  -1   1  13        2.24        5.22      2.65 o 
   0   1  13       17.79       26.00      4.32 o 
  -5   2  13        3.30        3.09      3.42 o 
  -4   2  13        6.85        5.47      2.99 o 
  -3   2  13       78.43       92.24      6.16 o 
  -2   2  13       23.74       14.18      3.68 o 
  -1   2  13      400.95      405.10      9.94 o 
  -5   3  13       19.72       28.10      7.54 o 
  -4   3  13       10.73       12.15      3.69 o 
  -3   3  13       79.67       73.65      5.52 o 
  -2   3  13       11.46       15.84      3.77 o 
  -1   3  13        0.37        4.82      3.19 o 
  -3   4  13       16.93       22.85      4.55 o 
  -2   4  13        4.81        4.39      2.39 o 
  -1   4  13      173.97      179.81     10.80 o 
  -4   5  13        0.76       12.67      6.04 o 
  -2   5  13       26.38       20.54      6.27 o 
                                                 
